# Supplementary material for: 1-(2-Fluoro­benz­yl)quinolinium bis­(2-sulfanylidene-1,3-dithiole-4,5-dithiol­ato-κ2 S,S′)nickelate(III)
Source: Acta Crystallogr Sect E Struct Rep Online. 2011 Apr 29;67(Pt 5):m634. doi: 10.1107/S1600536811014899 (PMC3089345; doi:10.1107/S1600536811014899)
Supplement: Supplementary file 2 [file e-67-0m634-Isup2.hkl]

# 
# h,k,l, Fc-squared, Fo-squared, sigma(Fo-squared) and status flag 
# 
data_I
_shelx_title ' zsq3 in P-1' 
_shelx_refln_list_code          4 
_shelx_F_calc_maximum      387.40 
_exptl_crystal_F_000       698.00 
_reflns_d_resolution_high  0.8412 
 
loop_ 
 _symmetry_equiv_pos_as_xyz 
 'x, y, z' 
 '-x, -y, -z' 
 
_cell_length_a     8.7404 
_cell_length_b    12.4642 
_cell_length_c    12.4642 
_cell_angle_alpha  76.103 
_cell_angle_beta   81.491 
_cell_angle_gamma  81.491 
 
_shelx_F_squared_multiplier     1.000 
 
loop_ 
 _refln_index_h 
 _refln_index_k 
 _refln_index_l 
 _refln_F_squared_calc 
 _refln_F_squared_meas 
 _refln_F_squared_sigma 
 _refln_observed_status 
   1   0   0     8812.03     8859.00    106.81 o 
   2   0   0     5569.96     5405.80    102.73 o 
   3   0   0     1155.99     1092.15     55.23 o 
   4   0   0       35.01       34.04     12.78 o 
   5   0   0     1669.70     1542.51    102.95 o 
   6   0   0       65.30       69.14     19.49 o 
   7   0   0       72.94       74.06     20.90 o 
   8   0   0       10.46       18.65     20.09 o 
   9   0   0      130.86       99.23     40.51 o 
 -10   1   0       26.27        0.00     37.45 o 
  -9   1   0        6.09        5.10     27.39 o 
  -8   1   0        5.77        0.00     21.57 o 
  -7   1   0       12.58       34.02     18.30 o 
  -6   1   0       24.98       41.07     16.59 o 
  -5   1   0      122.51      122.42     19.79 o 
  -4   1   0      525.55      533.38     51.29 o 
  -3   1   0     1069.61     1082.34     82.48 o 
  -2   1   0    13836.03    13472.71    125.56 o 
  -1   1   0      236.66      268.44     25.06 o 
   2   1   0      284.85      266.78     37.74 o 
   3   1   0      413.71      344.18     29.73 o 
   4   1   0       49.42       53.63     12.91 o 
   5   1   0        3.08       14.02     12.45 o 
   6   1   0       26.75       38.01     16.50 o 
   7   1   0       49.85       44.41     18.86 o 
   8   1   0       19.60       25.56     20.45 o 
   9   1   0       21.29       33.87     25.45 o 
  -9   2   0       87.07      124.30     42.11 o 
  -8   2   0        6.51       20.69     27.39 o 
  -7   2   0      101.27       80.29     34.39 o 
  -6   2   0       37.77       41.10     18.49 o 
  -5   2   0      889.47      895.03     86.77 o 
  -4   2   0     1842.41     1880.22    118.76 o 
  -3   2   0     3111.52     2822.77    124.39 o 
  -2   2   0   150081.09   130864.66   4998.81 o 
  -1   2   0    26631.32    26193.26    407.72 o 
   0   2   0     3096.23     3163.68    130.71 o 
   1   2   0      987.41      970.65     72.64 o 
   2   2   0      342.08      364.79     18.94 o 
   3   2   0     8539.41     8449.15    337.36 o 
   4   2   0     1276.12     1293.91     47.65 o 
   5   2   0      100.15      115.26     15.49 o 
   6   2   0      119.44      150.69     17.83 o 
   7   2   0      176.38      177.36     27.59 o 
   8   2   0      278.98      247.07     33.49 o 
   9   2   0       21.19       39.20     35.55 o 
  10   2   0       22.72       49.40     53.19 o 
  -9   3   0        0.41       18.94     35.70 o 
  -8   3   0        6.04        0.00     25.35 o 
  -7   3   0       90.50      106.08     35.99 o 
  -6   3   0      135.44      141.20     36.87 o 
  -5   3   0      308.65      376.53     65.43 o 
  -4   3   0     3372.77     3159.01    155.42 o 
  -3   3   0      459.57      452.70     27.64 o 
  -2   3   0      616.15      584.31     78.98 o 
  -1   3   0     9673.13     9666.55    113.83 o 
   0   3   0      878.46      857.12     27.32 o 
   1   3   0     3461.93     3511.89    124.68 o 
   2   3   0       44.85       49.13     14.26 o 
   3   3   0        0.50       17.08      7.63 o 
   4   3   0        0.97        5.90      7.85 o 
   5   3   0      573.70      594.57     32.29 o 
   6   3   0      133.33      160.70     18.28 o 
   7   3   0       93.47       99.32     23.08 o 
   8   3   0       17.54       34.53     30.89 o 
   9   3   0      192.87      259.52     61.49 o 
  10   3   0       29.39       51.44     54.50 o 
  -9   4   0       13.90       43.42     39.20 o 
  -8   4   0        1.32       25.65     30.75 o 
  -7   4   0       84.83      106.08     40.07 o 
  -6   4   0      438.96      373.91     58.43 o 
  -5   4   0      402.33      337.33     52.90 o 
  -4   4   0    17063.59    17359.02    923.06 o 
  -3   4   0     8097.22     7426.11    361.30 o 
  -2   4   0      278.00      277.41     32.93 o 
  -1   4   0     1100.60     1033.97     40.24 o 
   0   4   0      737.14      707.53     22.48 o 
   1   4   0     5834.77     6013.85    141.33 o 
   2   4   0     8443.60     8985.71    272.31 o 
   3   4   0      483.02      504.81     35.94 o 
   4   4   0      247.33      231.92     35.60 o 
   5   4   0       61.94       64.39     12.81 o 
   6   4   0      471.83      417.08     51.19 o 
   7   4   0      414.04      322.03     54.50 o 
   8   4   0      486.06      570.04     75.63 o 
   9   4   0       66.89      108.85     51.15 o 
  10   4   0        1.98       46.34     52.46 o 
  -9   5   0       10.01       50.71     42.99 o 
  -8   5   0       61.86      107.98     42.11 o 
  -7   5   0       23.64       34.68     30.02 o 
  -6   5   0      528.54      480.87     67.47 o 
  -5   5   0      296.86      287.11     34.49 o 
  -4   5   0       58.26       45.07     18.59 o 
  -3   5   0     2067.17     1903.50     70.31 o 
  -2   5   0       17.37       22.01     13.08 o 
  -1   5   0      234.77      209.26     15.01 o 
   0   5   0     1464.61     1426.86     35.49 o 
   1   5   0      109.03      127.94     18.27 o 
   2   5   0      519.89      553.75     27.96 o 
   3   5   0      932.05      958.97     56.16 o 
   4   5   0      398.91      384.70     29.47 o 
   5   5   0       73.16       86.55     19.81 o 
   6   5   0       13.43       30.93     15.30 o 
   7   5   0      493.72      466.44     66.30 o 
   8   5   0      576.90      623.67     80.44 o 
   9   5   0        1.50        0.00     44.88 o 
  -8   6   0       20.62       38.47     40.51 o 
  -7   6   0       15.53       41.97     31.04 o 
  -6   6   0     1368.19     1254.48    108.70 o 
  -5   6   0      508.67      499.71     45.85 o 
  -4   6   0       70.02       87.64     21.95 o 
  -3   6   0      930.30      868.98     95.66 o 
  -2   6   0      462.41      465.38     81.02 o 
  -1   6   0     1698.81     1661.98     37.67 o 
   0   6   0     8828.57     9111.16    100.69 o 
   1   6   0     1050.00     1087.92     34.60 o 
   2   6   0        6.76        5.43      9.70 o 
   3   6   0       12.71       23.06     10.34 o 
   4   6   0      139.21      138.29     22.40 o 
   5   6   0      654.88      660.30     86.85 o 
   7   6   0      459.88      464.25     68.92 o 
   8   6   0        0.28       11.22     39.05 o 
   9   6   0      352.24      395.91     75.77 o 
  -8   7   0       54.92       29.73     42.99 o 
  -7   7   0       28.52       41.09     32.93 o 
  -6   7   0       11.30       20.60     21.98 o 
  -5   7   0      495.86      506.14     67.32 o 
  -4   7   0       23.62       26.93     16.02 o 
  -3   7   0       20.00       16.99     16.31 o 
  -2   7   0      930.39      890.53     70.89 o 
  -1   7   0      213.96      214.87     27.03 o 
   0   7   0      308.12      327.50     21.33 o 
   1   7   0        1.39       16.49      9.98 o 
   2   7   0      477.60      477.31     26.04 o 
   3   7   0       24.54       22.39     16.35 o 
   4   7   0       70.40       84.58     20.81 o 
   5   7   0      551.19      580.73     69.58 o 
   6   7   0     1327.33     1263.36    107.54 o 
   7   7   0       27.72       50.42     39.05 o 
   8   7   0      129.61      180.25     56.25 o 
   9   7   0      112.14      153.88     59.16 o 
  -7   8   0       18.30       42.84     32.06 o 
  -6   8   0        2.92       33.13     22.98 o 
  -5   8   0      114.90      105.08     27.82 o 
  -4   8   0      108.80       89.76     25.06 o 
  -3   8   0      252.36      269.37     33.15 o 
  -2   8   0     1948.11     1812.69     98.65 o 
  -1   8   0     1534.69     1482.65     67.23 o 
   0   8   0       95.85       85.31     14.56 o 
   1   8   0       91.58       94.26     15.01 o 
   2   8   0        9.59        9.25     17.19 o 
   3   8   0      322.95      314.02     47.29 o 
   4   8   0     3146.16     2958.06    395.18 o 
   5   8   0     1104.05     1128.59    110.38 o 
   6   8   0        0.30        0.00     28.12 o 
   7   8   0      250.28      255.15     62.22 o 
   8   8   0      524.29      464.98     83.50 o 
   9   8   0      137.93      174.42     70.24 o 
  -7   9   0       41.81      112.78     41.82 o 
  -6   9   0       18.88       24.10     24.19 o 
  -5   9   0        1.52        6.54     23.70 o 
  -4   9   0      110.47      152.67     30.10 o 
  -3   9   0      207.36      224.47     33.68 o 
  -2   9   0      107.52      103.19     24.97 o 
  -1   9   0      161.91      162.01     27.35 o 
   0   9   0      407.37      430.56     37.09 o 
   1   9   0      264.65      272.13     23.30 o 
   2   9   0       40.34       33.38     18.85 o 
   3   9   0       45.60       27.74     27.61 o 
   4   9   0      917.60      880.33     58.10 o 
   5   9   0       89.87      111.50     26.15 o 
   6   9   0      784.31      762.24     89.91 o 
   7   9   0      274.97      246.99     64.55 o 
   8   9   0       65.95      108.56     59.02 o 
  -6  10   0        8.16       41.38     27.56 o 
  -5  10   0        2.20       24.18     24.49 o 
  -4  10   0      289.19      253.55     61.35 o 
  -3  10   0      400.94      393.15     46.26 o 
  -2  10   0      222.00      206.65     33.85 o 
  -1  10   0       92.06       94.32     23.79 o 
   0  10   0       10.15       17.66     18.18 o 
   1  10   0       12.08        0.00     24.48 o 
   2  10   0     1030.74     1002.31     60.15 o 
   3  10   0      330.33      288.15     36.72 o 
   4  10   0       18.57       27.34     21.74 o 
   5  10   0       52.03       76.05     27.01 o 
   6  10   0      371.94      378.43     72.42 o 
   7  10   0      142.73      148.63     60.91 o 
   8  10   0       51.14       30.02     55.66 o 
  -5  11   0       14.64       41.55     32.10 o 
  -4  11   0        1.93       78.35     30.92 o 
  -3  11   0      119.52      152.44     43.64 o 
  -2  11   0      264.81      219.58     37.29 o 
  -1  11   0      239.69      264.37     34.91 o 
   0  11   0       20.00       15.74     29.87 o 
   1  11   0        0.70        3.64     26.37 o 
   2  11   0       13.89       15.88     27.39 o 
   3  11   0      179.14      185.60     33.17 o 
   4  11   0     1005.53     1080.76     69.98 o 
   5  11   0      777.03      794.27    133.99 o 
   6  11   0       18.52       18.21     50.27 o 
   7  11   0        4.30       30.31     52.17 o 
  -4  12   0       67.82      109.55     36.47 o 
  -3  12   0       47.10       70.57     31.40 o 
  -2  12   0        0.10        1.83     24.53 o 
  -1  12   0       27.97       89.03     41.09 o 
   0  12   0       27.66       46.92     35.12 o 
   1  12   0        2.70        3.79     33.08 o 
   2  12   0      116.13      103.31     40.51 o 
   3  12   0       56.05       83.93     35.99 o 
   4  12   0      282.69      277.05     42.60 o 
   5  12   0       26.75       46.02     32.06 o 
   6  12   0        1.69       17.34     48.96 o 
  -3  13   0      132.39      126.48     59.74 o 
  -2  13   0       25.27       50.13     53.92 o 
  -1  13   0        2.48       29.73     40.51 o 
   0  13   0      104.54      184.19     54.06 o 
   1  13   0      151.52      223.38     56.25 o 
   2  13   0      797.41      913.21    102.29 o 
   3  13   0      471.38      539.30     78.54 o 
   4  13   0       14.31       69.94     38.47 o 
   5  13   0        9.04       22.73     55.08 o 
  -1  14   0       36.52        9.18     40.95 o 
   0  14   0      192.75      311.25     67.76 o 
   1  14   0       75.25      131.73     48.82 o 
   2  14   0       73.69       91.36     46.48 o 
   3  14   0       24.13       71.11     45.17 o 
  -2 -14   1      747.73      835.54    103.90 o 
  -1 -14   1      852.25      857.11    105.50 o 
   0 -14   1      374.88      337.77     71.98 o 
  -4 -13   1      428.57      466.88     76.21 o 
  -3 -13   1      356.48      398.39     71.11 o 
  -2 -13   1        0.09       34.97     37.74 o 
  -1 -13   1      201.61      226.15     58.14 o 
   0 -13   1       25.94       69.22     43.86 o 
   1 -13   1      370.18      410.19     74.46 o 
   2 -13   1       70.44      164.37     55.08 o 
  -6 -12   1        8.48       79.27     59.45 o 
  -5 -12   1       96.49       58.14     49.69 o 
  -4 -12   1     1441.20     1546.10     88.82 o 
  -3 -12   1     2342.41     2288.48    149.65 o 
  -2 -12   1      994.47     1018.85    102.00 o 
  -1 -12   1      263.31      308.34     59.89 o 
   0 -12   1       83.24      171.80     49.25 o 
   1 -12   1      186.65      195.70     51.29 o 
   2 -12   1      144.10      167.18     34.78 o 
   3 -12   1      167.51      164.84     37.32 o 
   4 -12   1       17.66       34.54     34.38 o 
  -7 -11   1       36.95       90.34     59.74 o 
  -6 -11   1      782.43      943.95    111.76 o 
  -5 -11   1      702.45      715.03     91.22 o 
  -4 -11   1       14.89       41.67     25.33 o 
  -3 -11   1      331.32      347.94     43.06 o 
  -2 -11   1      147.15      172.38     43.42 o 
  -1 -11   1     1073.07     1181.91    103.90 o 
   0 -11   1      207.50      220.91     47.94 o 
   1 -11   1      325.48      333.16     51.51 o 
   2 -11   1       19.10       23.47     23.17 o 
   3 -11   1       14.32        0.00     24.80 o 
   4 -11   1        1.53       11.99     30.70 o 
   5 -11   1        3.83       32.87     32.63 o 
  -7 -10   1       99.00       74.75     55.52 o 
  -6 -10   1      969.70     1011.27    108.85 o 
  -5 -10   1     2386.69     2455.62    155.33 o 
  -4 -10   1      897.84      963.71     64.04 o 
  -3 -10   1      350.00      405.23     41.12 o 
  -2 -10   1       18.60       31.21     19.36 o 
  -1 -10   1      226.43      220.32     46.92 o 
   0 -10   1      822.95      804.77     65.50 o 
   1 -10   1      653.53      630.42     96.90 o 
   2 -10   1       97.40       94.84     27.67 o 
   3 -10   1       13.90        8.29     30.02 o 
   4 -10   1      150.21      151.25     55.30 o 
   5 -10   1       32.84       58.35     30.29 o 
   6 -10   1        1.13       24.14     35.04 o 
  -8  -9   1      514.28      552.56     90.34 o 
  -7  -9   1      875.81      969.60    109.87 o 
  -6  -9   1       12.09       12.82     39.20 o 
  -5  -9   1      203.58      221.20     53.19 o 
  -4  -9   1      212.46      243.57     34.10 o 
  -3  -9   1     1539.24     1388.89     69.80 o 
  -2  -9   1      611.63      530.37     42.91 o 
  -1  -9   1      586.59      574.24     33.56 o 
   0  -9   1       12.81       19.96     15.66 o 
   1  -9   1      272.04      290.29     34.31 o 
   2  -9   1       78.59       80.25     24.93 o 
   3  -9   1        4.01        8.01     20.62 o 
   4  -9   1        2.04       26.87     22.84 o 
   5  -9   1       25.11       37.58     32.79 o 
   6  -9   1       13.44       10.64     47.94 o 
  -8  -8   1      328.76      354.82     76.79 o 
  -7  -8   1      732.44      860.60    100.11 o 
  -6  -8   1      124.14      160.43     49.54 o 
  -5  -8   1       95.54      110.77     26.39 o 
  -4  -8   1        0.01       13.11     21.27 o 
  -3  -8   1      290.00      301.21     33.28 o 
  -2  -8   1     1174.35     1169.37     44.22 o 
  -1  -8   1     2623.77     2497.52     76.95 o 
   0  -8   1      790.48      770.32     35.39 o 
   1  -8   1       17.28       24.01     16.42 o 
   2  -8   1      148.17      157.59     26.64 o 
   3  -8   1       11.56       19.57     18.44 o 
   4  -8   1      197.49      171.51     47.65 o 
   5  -8   1       38.61       73.17     28.20 o 
   6  -8   1        7.64       48.16     31.33 o 
   7  -8   1       58.13       90.34     41.53 o 
  -9  -7   1      331.05      496.89     84.66 o 
  -8  -7   1       15.20       76.65     42.84 o 
  -7  -7   1       94.13      122.69     50.13 o 
  -6  -7   1      100.51       84.66     36.87 o 
  -5  -7   1      967.43      977.16     85.75 o 
  -4  -7   1      655.38      693.36     94.93 o 
  -3  -7   1      792.78      747.48     45.12 o 
  -2  -7   1       18.99       21.66     12.42 o 
  -1  -7   1     1030.71     1050.90     38.83 o 
   0  -7   1      745.41      731.03     32.14 o 
   1  -7   1      287.44      303.94     20.73 o 
   2  -7   1      151.22      142.50     25.43 o 
   3  -7   1       57.72       35.12     28.12 o 
   4  -7   1       76.96       83.84     23.19 o 
   5  -7   1       14.63       22.38     18.63 o 
   6  -7   1        2.57       13.84     26.37 o 
   7  -7   1        1.55       40.36     33.66 o 
   8  -7   1        1.33       32.35     42.55 o 
  -9  -6   1      106.31      118.47     54.50 o 
  -8  -6   1       37.29       44.30     42.55 o 
  -7  -6   1       24.41       13.70     31.77 o 
  -6  -6   1        2.06        0.00     28.27 o 
  -5  -6   1       34.24       38.91     27.61 o 
  -4  -6   1     1005.41     1010.32     84.23 o 
  -3  -6   1     3600.23     3542.90    103.13 o 
  -2  -6   1     3149.35     3137.55     62.98 o 
  -1  -6   1      488.19      483.30     24.99 o 
   0  -6   1      548.13      547.66     29.48 o 
   1  -6   1      743.89      764.87     43.11 o 
   2  -6   1     1187.90     1005.83     77.01 o 
   3  -6   1      232.77      257.12     30.96 o 
   4  -6   1       87.32       73.46     20.90 o 
   5  -6   1      223.40      195.06     31.46 o 
   6  -6   1      131.85      131.44     42.55 o 
   7  -6   1       74.47      101.86     38.61 o 
   8  -6   1       38.27       57.85     39.78 o 
  -9  -5   1       19.50       56.68     46.92 o 
  -8  -5   1       29.98       37.01     39.05 o 
  -7  -5   1      120.34      101.86     38.47 o 
  -6  -5   1      453.96      399.85     59.02 o 
  -5  -5   1      413.44      442.83     37.30 o 
  -4  -5   1       29.65       37.07     12.04 o 
  -3  -5   1      405.94      422.15     42.76 o 
  -2  -5   1     4015.24     3845.83    128.06 o 
  -1  -5   1      967.93     1003.36     43.84 o 
   0  -5   1      139.35      159.44     14.70 o 
   1  -5   1     1054.86     1003.85     30.81 o 
   2  -5   1       77.89       59.47     15.99 o 
   3  -5   1       99.72       93.61     20.56 o 
   4  -5   1      236.74      225.13     29.83 o 
   5  -5   1        1.46        2.62     20.11 o 
   6  -5   1       32.55       50.42     31.62 o 
   7  -5   1        7.32       30.16     29.29 o 
   8  -5   1        4.38       14.57     30.60 o 
   9  -5   1       27.43       33.66     39.49 o 
  -9  -4   1      102.16      128.38     51.29 o 
  -8  -4   1        1.46       40.65     36.57 o 
  -7  -4   1       19.67       45.90     29.58 o 
  -6  -4   1      277.16      266.38     29.24 o 
  -5  -4   1     1125.81     1234.91    107.66 o 
  -4  -4   1     5762.28     6053.56    278.90 o 
  -3  -4   1     1534.75     1546.60    107.56 o 
  -2  -4   1      158.45      190.63     30.30 o 
  -1  -4   1     2222.41     2270.97     72.51 o 
   0  -4   1     5503.77     5627.77     69.60 o 
   1  -4   1       22.90       18.32      6.84 o 
   2  -4   1      384.72      376.53     29.73 o 
   3  -4   1     1578.38     1491.47     62.29 o 
   4  -4   1        0.72        1.69     16.60 o 
   5  -4   1      214.95      166.85     40.80 o 
   6  -4   1      173.64      159.27     41.68 o 
   7  -4   1       58.64       89.91     35.55 o 
   8  -4   1      142.94      176.61     46.63 o 
   9  -4   1       28.76       49.25     39.49 o 
 -10  -3   1       14.76       63.24     50.27 o 
  -9  -3   1        4.87        9.33     36.87 o 
  -8  -3   1      106.46      116.28     40.80 o 
  -7  -3   1      110.51      101.82     23.16 o 
  -6  -3   1       13.67       10.04     14.63 o 
  -5  -3   1      490.16      481.36     41.75 o 
  -4  -3   1     1342.61     1395.79    107.87 o 
  -3  -3   1     3420.40     3446.02    199.47 o 
  -2  -3   1       53.46       48.29     12.58 o 
  -1  -3   1     9261.34     9782.26    194.98 o 
   0  -3   1      141.27      138.74     10.56 o 
   1  -3   1      359.63      335.18     24.19 o 
   2  -3   1     2064.69     1968.64     57.90 o 
   3  -3   1      182.70      158.66     21.38 o 
   4  -3   1       81.92       67.90     28.12 o 
   5  -3   1       10.57       14.28     23.75 o 
   6  -3   1        0.11        4.23     21.42 o 
   7  -3   1      179.24      180.40     43.86 o 
   8  -3   1       79.85      107.83     37.59 o 
   9  -3   1      215.84      290.71     61.64 o 
 -10  -2   1        4.45       33.81     48.38 o 
  -9  -2   1       25.32       63.97     42.99 o 
  -8  -2   1        1.66        1.84     19.94 o 
  -7  -2   1      227.80      233.34     30.79 o 
  -6  -2   1     1465.50     1511.86    117.96 o 
  -5  -2   1     3031.25     3070.93    147.26 o 
  -4  -2   1       15.52       37.91     16.73 o 
  -3  -2   1       16.60       50.50     14.10 o 
  -2  -2   1    13759.12    15018.02    814.51 o 
  -1  -2   1     6306.57     6983.41    149.15 o 
   0  -2   1    13574.04    14083.42    346.06 o 
   1  -2   1     2137.54     1976.51    152.42 o 
   2  -2   1      509.67      512.79     28.12 o 
   3  -2   1       28.30       33.81     19.67 o 
   4  -2   1      219.73      185.35     33.37 o 
   5  -2   1      398.68      406.70     51.58 o 
   6  -2   1      377.19      434.66     53.62 o 
   7  -2   1      269.55      249.47     47.94 o 
   8  -2   1        8.13       28.71     25.65 o 
   9  -2   1       57.82       65.72     34.68 o 
  -9  -1   1       23.79       44.19     25.52 o 
  -8  -1   1       32.62       31.75     25.94 o 
  -7  -1   1      136.94      120.18     24.33 o 
  -6  -1   1      188.27      162.98     26.88 o 
  -5  -1   1     2154.97     2206.86     71.92 o 
  -4  -1   1        2.20       24.90      9.85 o 
  -3  -1   1     2043.21     1977.69     60.59 o 
  -2  -1   1     2948.18     2965.83     56.58 o 
  -1  -1   1      952.78      958.11     45.90 o 
   0  -1   1    15997.08    16668.99    423.45 o 
   1  -1   1     1936.01     1868.24     54.79 o 
   2  -1   1      158.75      142.07     21.57 o 
   3  -1   1        3.42       12.09     14.28 o 
   4  -1   1       17.79       39.49     18.65 o 
   5  -1   1      143.93      122.98     29.43 o 
   6  -1   1      236.70      248.27     28.42 o 
   7  -1   1      502.84      569.43     44.43 o 
   8  -1   1      491.85      477.81     66.30 o 
   9  -1   1        0.02        0.00     25.94 o 
  10  -1   1      103.48      117.74     49.69 o 
 -10   0   1        6.22        0.00     41.24 o 
  -9   0   1       40.44       76.94     41.09 o 
  -8   0   1       98.52      131.15     29.76 o 
  -7   0   1     1089.41     1037.49    194.68 o 
  -6   0   1       64.40       77.72     18.98 o 
  -5   0   1      189.14      186.30     23.01 o 
  -4   0   1      250.10      253.90     41.97 o 
  -3   0   1     2836.23     2883.96     83.42 o 
  -2   0   1    45208.55    45174.65    414.64 o 
  -1   0   1     1721.37     1790.66     34.10 o 
   1   0   1       35.59       42.11      8.16 o 
   2   0   1      261.61      222.51     21.86 o 
   3   0   1     1206.81     1062.42     54.06 o 
   4   0   1     1252.99     1161.95     65.43 o 
   5   0   1      333.87      280.94     38.47 o 
   6   0   1        1.86       15.95     13.60 o 
   7   0   1      357.06      325.57     35.24 o 
   8   0   1     2029.05     2035.26     88.51 o 
   9   0   1      271.66      309.65     58.00 o 
 -10   1   1        9.93        0.00     36.57 o 
  -9   1   1        3.79       18.94     39.05 o 
  -8   1   1       25.62       25.79     29.29 o 
  -7   1   1      354.84      397.35     39.56 o 
  -6   1   1       47.74       48.48     19.45 o 
  -5   1   1      528.89      542.10     81.60 o 
  -4   1   1      889.49      837.30     40.23 o 
  -3   1   1      811.08      830.47     75.92 o 
  -2   1   1    32076.30    31728.19    866.02 o 
  -1   1   1     1901.53     2061.73    147.38 o 
   1   1   1      961.09      958.82     34.10 o 
   2   1   1      215.13      188.12     16.90 o 
   3   1   1      370.44      370.27     29.73 o 
   4   1   1        3.05       11.07     13.26 o 
   5   1   1      345.38      292.45     37.59 o 
   6   1   1     1497.19     1409.02     62.36 o 
   7   1   1       25.09       39.01     20.50 o 
   8   1   1      268.20      301.75     36.12 o 
   9   1   1      517.15      515.11     72.13 o 
  -9   2   1       81.92       64.55     38.03 o 
  -8   2   1       23.86       45.32     33.37 o 
  -7   2   1      124.55      191.62     45.46 o 
  -6   2   1      363.20      376.65     71.33 o 
  -5   2   1     1420.71     1383.74     96.17 o 
  -4   2   1    23230.12    23612.61   1537.53 o 
  -3   2   1     3493.99     3364.24    162.23 o 
  -2   2   1     5597.14     5567.87    232.77 o 
  -1   2   1     7920.33     7861.69    274.82 o 
   0   2   1     4418.86     4476.90    296.46 o 
   1   2   1     2564.78     2894.08     69.65 o 
   2   2   1     4448.26     4389.59    255.08 o 
   3   2   1       13.03       23.59     14.35 o 
   4   2   1       41.12       45.28     11.37 o 
   5   2   1      691.68      630.23     48.52 o 
   6   2   1     7165.19     6864.64    247.96 o 
   7   2   1     1741.53     1675.88     74.94 o 
   8   2   1      234.73      222.91     32.70 o 
   9   2   1      173.50      197.59     49.69 o 
  10   2   1        9.36       44.01     54.64 o 
  -9   3   1       56.04       67.32     41.97 o 
  -8   3   1       16.39       24.48     34.53 o 
  -7   3   1      101.19       83.64     36.87 o 
  -6   3   1       71.87       49.25     29.73 o 
  -5   3   1      462.85      512.69     77.52 o 
  -4   3   1     7708.42     7755.77    311.51 o 
  -3   3   1     7863.86     8051.58    464.97 o 
  -2   3   1       91.49       91.94      9.01 o 
  -1   3   1      994.22      965.15     34.24 o 
   0   3   1       19.31       21.97     13.70 o 
   1   3   1     2248.35     2535.76     75.63 o 
   2   3   1      483.21      514.82     35.85 o 
   3   3   1      266.79      305.42     33.51 o 
   4   3   1     2032.79     1973.49    141.64 o 
   5   3   1        2.53       20.56     12.18 o 
   6   3   1      516.61      457.08     28.51 o 
   7   3   1      594.36      543.53     33.75 o 
   8   3   1       63.68      109.00     36.57 o 
   9   3   1       18.41       36.87     40.36 o 
  10   3   1       34.17       25.35     50.27 o 
  -9   4   1       28.78        2.04     38.91 o 
  -8   4   1      189.26      179.81     49.11 o 
  -7   4   1      758.83      712.56     84.81 o 
  -6   4   1     4724.17     4263.53    185.79 o 
  -5   4   1     2472.65     2280.18     83.03 o 
  -4   4   1     2144.84     2219.49    134.14 o 
  -3   4   1     6183.02     6762.04    445.61 o 
  -2   4   1      695.89      721.20     36.73 o 
  -1   4   1     4256.57     4148.90     79.43 o 
   0   4   1     3959.90     3954.44    188.78 o 
   1   4   1       50.18       65.82     14.35 o 
   2   4   1       14.58       27.83     15.15 o 
   3   4   1       35.43       27.41     12.75 o 
   4   4   1    13569.11    13227.39    770.99 o 
   5   4   1     3296.01     3125.72    254.57 o 
   6   4   1      242.42      272.83     34.83 o 
   7   4   1      252.67      207.21     46.05 o 
   8   4   1       58.55       97.48     37.01 o 
   9   4   1       51.34       80.29     42.84 o 
  10   4   1      128.12      119.34     63.68 o 
  -9   5   1        4.64       45.32     44.30 o 
  -8   5   1       14.65       21.86     36.28 o 
  -7   5   1       27.52       14.86     29.43 o 
  -6   5   1     1279.78     1405.44    110.31 o 
  -5   5   1     3468.24     3267.86    104.39 o 
  -4   5   1       73.55       52.34     20.07 o 
  -3   5   1       95.16       77.44     19.06 o 
  -2   5   1      268.07      268.03     26.14 o 
  -1   5   1      499.28      453.84     29.76 o 
   0   5   1       45.42       69.56     22.00 o 
   1   5   1     1050.40     1040.96     57.27 o 
   2   5   1     1048.44      955.17     70.45 o 
   3   5   1       10.46       25.94     17.78 o 
   4   5   1       43.32       46.53     10.72 o 
   5   5   1       95.72      101.61     33.08 o 
   6   5   1      159.32      176.43     25.98 o 
   7   5   1       54.93       78.40     33.66 o 
   8   5   1       62.98       84.66     38.76 o 
   9   5   1       57.95      100.25     43.42 o 
  10   5   1        5.40       20.25     51.73 o 
  -8   6   1      735.82      690.26     95.30 o 
  -7   6   1      367.80      357.01     65.43 o 
  -6   6   1      511.66      443.50     45.44 o 
  -5   6   1     1777.43     1588.72     77.54 o 
  -4   6   1      138.06      126.45     24.52 o 
  -3   6   1     1238.31     1191.62     59.04 o 
  -2   6   1     2695.09     2663.79     81.69 o 
  -1   6   1        9.40       20.78      7.81 o 
   0   6   1      275.41      262.79     17.30 o 
   1   6   1      237.59      247.93     20.78 o 
   2   6   1     6221.92     6222.38    286.99 o 
   3   6   1     3404.53     3431.49    125.46 o 
   4   6   1       15.08        9.05     14.70 o 
   5   6   1        4.79       11.25     16.24 o 
   6   6   1      316.76      303.05     33.79 o 
   7   6   1      414.80      350.89     58.72 o 
   8   6   1      507.42      546.73     78.54 o 
   9   6   1      198.08      190.74     56.10 o 
  -8   7   1       90.14      135.08     49.69 o 
  -7   7   1      694.22      636.05     83.93 o 
  -6   7   1       96.70      118.50     29.57 o 
  -5   7   1       22.27        9.95     18.57 o 
  -4   7   1       88.15       88.59     22.97 o 
  -3   7   1       89.74       79.64     29.65 o 
  -2   7   1      382.20      342.67     33.71 o 
  -1   7   1      150.55      134.33     21.95 o 
   0   7   1      207.96      200.63     24.26 o 
   1   7   1      207.09      188.98     17.08 o 
   2   7   1      130.61      141.37     14.82 o 
   3   7   1      127.11      120.94     21.42 o 
   4   7   1     2906.26     3049.09    277.37 o 
   5   7   1      513.07      553.76     43.87 o 
   6   7   1       29.45       50.73     20.08 o 
   7   7   1       31.08       32.06     34.39 o 
   8   7   1       33.83       73.88     43.28 o 
   9   7   1      158.63      185.50     61.06 o 
  -7   8   1      370.81      410.48     70.38 o 
  -6   8   1       97.85      158.91     33.44 o 
  -5   8   1      439.34      517.83     50.85 o 
  -4   8   1      693.82      706.09     54.97 o 
  -3   8   1      114.86       86.58     23.31 o 
  -2   8   1       37.41       37.36     19.88 o 
  -1   8   1      100.70      121.62     23.28 o 
   0   8   1      690.99      684.91     31.30 o 
   1   8   1      636.14      581.71     29.38 o 
   2   8   1      396.66      372.57     50.64 o 
   3   8   1      602.84      563.58     75.63 o 
   4   8   1       86.60       97.78     22.70 o 
   5   8   1      321.52      354.40     38.02 o 
   6   8   1     1408.16     1390.14    114.10 o 
   7   8   1      845.60      756.85     91.66 o 
   8   8   1        2.61       32.64     43.13 o 
   9   8   1        4.54       27.39     51.29 o 
  -7   9   1        3.21       62.80     36.28 o 
  -6   9   1       56.49       76.52     30.49 o 
  -5   9   1        1.88       20.09     24.36 o 
  -4   9   1      144.78      155.89     32.35 o 
  -3   9   1       37.30       30.49     21.18 o 
  -2   9   1       82.64       80.80     23.42 o 
  -1   9   1      145.37      168.45     44.01 o 
   0   9   1      628.95      620.67     43.06 o 
   1   9   1      221.70      201.42     26.36 o 
   2   9   1     3285.49     3199.95    183.68 o 
   3   9   1     2224.31     2076.00     85.39 o 
   4   9   1      167.66      183.22     29.48 o 
   5   9   1       37.61       38.94     21.49 o 
   6   9   1      113.67       99.65     27.83 o 
   7   9   1       51.92       75.77     46.19 o 
   8   9   1      206.38      194.68     65.14 o 
  -6  10   1      127.84      168.59     39.40 o 
  -5  10   1       53.74       85.10     31.59 o 
  -4  10   1        1.03       15.26     21.93 o 
  -3  10   1       37.37       48.40     22.75 o 
  -2  10   1        8.45        0.00     31.62 o 
  -1  10   1        3.35        0.00     20.02 o 
   0  10   1      433.93      375.51     56.39 o 
   1  10   1     1174.30     1094.04     93.70 o 
   2  10   1       31.30       15.04     26.67 o 
   3  10   1      151.02      129.49     37.30 o 
   4  10   1     1305.70     1309.40     80.14 o 
   5  10   1     1032.04     1032.85     67.17 o 
   6  10   1       91.14      128.87     31.58 o 
   7  10   1        7.00        0.00     33.37 o 
   8  10   1      103.77      131.58     58.00 o 
  -5  11   1       38.68       88.60     33.54 o 
  -4  11   1      123.88      107.83     32.10 o 
  -3  11   1       29.27       30.02     38.61 o 
  -2  11   1      368.70      387.18     45.94 o 
  -1  11   1       90.61       82.73     27.10 o 
   0  11   1     1119.26     1044.64     99.09 o 
   1  11   1     1252.72     1147.23    101.27 o 
   2  11   1       35.80       48.38     31.47 o 
   3  11   1      502.54      554.24     50.02 o 
   4  11   1       14.36       40.85     25.45 o 
   5  11   1       81.77       97.42     30.82 o 
   6  11   1      106.24      174.28     59.02 o 
   7  11   1      439.15      449.39     88.01 o 
  -4  12   1        7.86       63.47     28.49 o 
  -3  12   1        2.22       10.92     25.59 o 
  -2  12   1      176.63      188.85     59.60 o 
  -1  12   1      376.69      346.37     70.38 o 
   0  12   1        1.41       21.42     34.68 o 
   1  12   1        0.89        0.00     33.37 o 
   2  12   1      444.95      482.47     69.80 o 
   3  12   1      741.14      766.76     87.58 o 
   4  12   1       10.52       31.89     26.39 o 
   5  12   1       55.61       61.36     29.83 o 
   6  12   1      111.41      151.55     66.01 o 
  -3  13   1       26.13       45.17     53.48 o 
  -2  13   1       92.09      124.44     57.41 o 
  -1  13   1      203.70      193.22     60.62 o 
   0  13   1        8.23       30.89     39.78 o 
   1  13   1      568.19      683.12     88.45 o 
   2  13   1        0.69       40.22     34.39 o 
   3  13   1       14.93       69.94     41.53 o 
   4  13   1      105.73       82.91     45.17 o 
   5  13   1      391.84      440.11     56.09 o 
  -1  14   1       44.34       64.41     50.86 o 
   0  14   1       92.26      173.26     53.77 o 
   1  14   1      129.03      163.06     56.39 o 
   2  14   1        4.46       52.90     41.97 o 
   3  14   1        4.16       35.55     41.38 o 
   4  14   1       45.28       58.87     42.84 o 
  -3 -13   2      332.36      336.61     68.92 o 
  -2 -13   2      101.88      125.61     46.48 o 
  -1 -13   2       59.54      108.12     50.56 o 
   0 -13   2        1.62       48.96     41.97 o 
   1 -13   2        0.04       14.28     38.03 o 
   2 -13   2      126.63      178.50     52.46 o 
  -5 -12   2      472.94      544.54     86.26 o 
  -4 -12   2      208.51      203.27     60.33 o 
  -3 -12   2        0.03       33.51     37.89 o 
  -2 -12   2        2.02        0.00     32.35 o 
  -1 -12   2      280.99      263.60     59.89 o 
   0 -12   2      156.57      200.07     53.33 o 
   1 -12   2      390.69      280.07     62.51 o 
   2 -12   2       39.62       69.91     26.74 o 
   3 -12   2       33.21       65.57     31.67 o 
   4 -12   2       80.79      110.22     53.41 o 
  -6 -11   2      115.76      180.98     63.53 o 
  -5 -11   2      864.55      776.82     97.48 o 
  -4 -11   2      546.50      635.91     84.08 o 
  -3 -11   2      320.52      310.82     53.92 o 
  -2 -11   2        0.44       11.66     28.56 o 
  -1 -11   2       61.56       85.97     35.55 o 
   0 -11   2      389.42      399.12     63.68 o 
   1 -11   2        6.12        9.83     21.45 o 
   2 -11   2       55.56       99.97     27.22 o 
   3 -11   2      128.31      154.91     35.71 o 
   4 -11   2       11.35       22.45     28.57 o 
   5 -11   2      123.52      173.17     44.31 o 
  -7 -10   2      798.70      789.49    109.14 o 
  -6 -10   2      532.74      539.44     87.58 o 
  -5 -10   2        7.79       24.19     42.40 o 
  -4 -10   2       78.35       84.02     28.09 o 
  -3 -10   2      372.20      363.85     40.65 o 
  -2 -10   2      638.23      555.28     47.81 o 
  -1 -10   2     1120.65      945.27     88.89 o 
   0 -10   2        6.56       10.78     19.16 o 
   1 -10   2       94.50      105.67     24.92 o 
   2 -10   2      305.43      302.96     38.91 o 
   3 -10   2      999.44     1004.00    143.75 o 
   4 -10   2      339.88      401.97     50.47 o 
   5 -10   2      139.40      157.17     39.00 o 
   6 -10   2       35.97       46.92     47.07 o 
  -8  -9   2       50.03      127.79     59.45 o 
  -7  -9   2      818.50      897.18    109.14 o 
  -6  -9   2     1092.69     1117.50    112.64 o 
  -5  -9   2      667.69      691.57     84.22 o 
  -4  -9   2        0.68       21.98     32.42 o 
  -3  -9   2      187.34      192.75     30.35 o 
  -2  -9   2     1051.97      978.05     58.06 o 
  -1  -9   2       63.41       56.65     16.19 o 
   0  -9   2      175.07      207.35     28.84 o 
   1  -9   2      187.61      190.16     28.62 o 
   2  -9   2       23.69        2.21     16.41 o 
   3  -9   2      446.02      471.85     48.87 o 
   4  -9   2       43.69       58.22     26.83 o 
   5  -9   2       35.63       88.25     29.17 o 
   6  -9   2        2.40       71.55     47.50 o 
  -8  -8   2      399.67      488.44     88.74 o 
  -7  -8   2        9.01        0.00     39.49 o 
  -6  -8   2      301.29      370.56     67.03 o 
  -5  -8   2      504.99      402.76     65.57 o 
  -4  -8   2     1507.04     1581.38     94.57 o 
  -3  -8   2     1473.00     1410.14     81.38 o 
  -2  -8   2      105.49      108.13     18.01 o 
  -1  -8   2       48.25       45.18     14.86 o 
   0  -8   2      183.41      195.16     20.89 o 
   1  -8   2     2237.67     2046.39    234.97 o 
   2  -8   2     1335.40     1123.18     91.15 o 
   3  -8   2      189.39      178.05     31.58 o 
   4  -8   2       98.39       89.87     27.97 o 
   5  -8   2        6.54       11.00     23.76 o 
   6  -8   2      143.38      275.99     56.68 o 
   7  -8   2       62.04      125.32     49.25 o 
  -9  -7   2      322.58      421.56     79.71 o 
  -8  -7   2      773.65      836.41    101.56 o 
  -7  -7   2      625.97      588.55     85.39 o 
  -6  -7   2       54.69       31.77     36.72 o 
  -5  -7   2       31.42       14.72     30.45 o 
  -4  -7   2      913.41      897.85     61.42 o 
  -3  -7   2       44.57       55.73     13.98 o 
  -2  -7   2      302.52      294.52     27.54 o 
  -1  -7   2      570.08      548.75     30.40 o 
   0  -7   2       11.21       25.71     11.17 o 
   1  -7   2      814.18      785.02     34.26 o 
   2  -7   2       17.73       45.65     18.79 o 
   3  -7   2       23.08       35.69     21.27 o 
   4  -7   2       44.27       44.85     22.02 o 
   5  -7   2       42.93       53.50     26.78 o 
  -9  -6   2        0.22       63.10     46.78 o 
  -8  -6   2      262.74      326.41     66.30 o 
  -7  -6   2      588.84      469.21     70.38 o 
  -6  -6   2     1207.74     1249.23    107.25 o 
  -5  -6   2     1931.59     1710.86    116.14 o 
  -4  -6   2      229.58      252.45     26.81 o 
  -3  -6   2      356.79      334.39     50.34 o 
  -2  -6   2       69.72       81.32     14.13 o 
  -1  -6   2     1277.88     1200.43     41.19 o 
   0  -6   2      866.39      753.11     33.30 o 
   1  -6   2      310.86      288.15     20.77 o 
   2  -6   2       77.34       87.78     19.94 o 
   3  -6   2      111.99      119.87     23.18 o 
   4  -6   2      484.90      429.94     42.45 o 
   5  -6   2      607.16      594.09     71.40 o 
   6  -6   2       81.96       78.54     33.51 o 
   7  -6   2       25.08       71.98     36.72 o 
   8  -6   2        0.88       37.30     38.61 o 
  -9  -5   2      265.71      347.24     71.98 o 
  -8  -5   2       65.45       93.70     41.82 o 
  -7  -5   2       47.98       31.62     31.04 o 
  -6  -5   2      981.25      895.28     87.43 o 
  -5  -5   2      260.77      256.98     29.64 o 
  -4  -5   2      646.93      615.77     47.97 o 
  -3  -5   2     2596.38     2555.70     79.16 o 
  -2  -5   2      187.05      203.64     17.32 o 
  -1  -5   2       84.07      104.94     14.21 o 
   0  -5   2       91.52      122.89     13.62 o 
   1  -5   2     2679.67     2491.83     97.04 o 
   2  -5   2      869.81      730.88     90.05 o 
   3  -5   2       99.97      105.85     22.20 o 
   4  -5   2      198.45      172.33     27.36 o 
   5  -5   2      101.89      109.29     33.66 o 
   6  -5   2      143.41      155.19     40.95 o 
   7  -5   2       27.39       53.62     32.20 o 
   8  -5   2        8.83       38.91     37.74 o 
   9  -5   2        1.63       22.44     41.53 o 
  -9  -4   2      228.81      219.30     60.04 o 
  -8  -4   2      728.99      789.49     92.53 o 
  -7  -4   2      861.17      858.86     87.87 o 
  -6  -4   2      460.27      409.59     37.77 o 
  -5  -4   2        4.81       18.91     16.01 o 
  -4  -4   2      678.50      667.21     64.01 o 
  -3  -4   2      315.43      387.15     37.54 o 
  -2  -4   2       22.52       32.97      9.99 o 
  -1  -4   2       22.89       40.63     10.34 o 
   0  -4   2      871.00      866.02     29.50 o 
   1  -4   2       11.58       23.52     10.21 o 
   2  -4   2      235.23      198.16     23.46 o 
   3  -4   2     1551.20     1281.73     81.16 o 
   4  -4   2     1066.07      999.76     79.12 o 
   5  -4   2       54.66       87.58     30.16 o 
   6  -4   2       30.17       31.04     27.98 o 
   7  -4   2       80.93      114.24     38.47 o 
   8  -4   2       22.14       35.85     34.97 o 
   9  -4   2        8.45       33.37     37.89 o 
  -9  -3   2       39.46       51.15     41.53 o 
  -8  -3   2      340.36      390.08     64.12 o 
  -7  -3   2      361.13      371.57     38.76 o 
  -6  -3   2     1106.86     1037.45     57.53 o 
  -5  -3   2     1481.67     1391.26     61.45 o 
  -4  -3   2      280.35      288.99     32.95 o 
  -3  -3   2      186.86      203.73     19.75 o 
  -2  -3   2      146.94      175.77     25.43 o 
  -1  -3   2    10693.46    11258.54    175.41 o 
   0  -3   2     4415.87     4414.01    173.85 o 
   1  -3   2        1.36        6.95     12.75 o 
   2  -3   2       19.96       12.68     11.03 o 
   3  -3   2      904.42      789.93     60.47 o 
   4  -3   2      339.30      297.41     42.55 o 
   5  -3   2      419.50      342.58     51.00 o 
   6  -3   2      256.89      285.31     49.25 o 
   7  -3   2       53.59       54.79     31.91 o 
   8  -3   2      136.94      136.68     40.95 o 
   9  -3   2       10.08       50.71     40.95 o 
  -9  -2   2      219.96      313.15     62.22 o 
  -8  -2   2      330.39      309.23     40.78 o 
  -7  -2   2       31.29       22.71     18.37 o 
  -6  -2   2       34.47       33.66     16.84 o 
  -5  -2   2       38.71       38.57     19.82 o 
  -4  -2   2      831.51      919.88     70.81 o 
  -3  -2   2     1814.13     1919.60    126.62 o 
  -2  -2   2       10.88       31.92      7.55 o 
  -1  -2   2     2015.11     2083.10     38.80 o 
   0  -2   2      774.49      790.55     23.46 o 
   1  -2   2     1078.84     1035.84     36.57 o 
   2  -2   2     1728.33     1701.24     73.88 o 
   3  -2   2      691.82      663.45     52.31 o 
   4  -2   2      155.00      129.69     30.31 o 
   5  -2   2      279.87      284.88     44.59 o 
   6  -2   2       87.36       55.37     29.00 o 
   7  -2   2      240.68      216.24     45.32 o 
   8  -2   2      138.91      192.93     45.46 o 
   9  -2   2       24.83       12.97     28.56 o 
  -9  -1   2      199.12      223.37     39.55 o 
  -8  -1   2      447.39      491.90     48.06 o 
  -7  -1   2      920.71      900.81     58.36 o 
  -6  -1   2      219.16      223.26     28.42 o 
  -5  -1   2       82.13       89.27     18.21 o 
  -4  -1   2      325.93      305.18     17.84 o 
  -3  -1   2     1318.23     1295.01     49.84 o 
  -2  -1   2     8677.67     8879.99    117.01 o 
  -1  -1   2      107.94      113.78      9.85 o 
   0  -1   2      281.17      288.52     23.68 o 
   1  -1   2     1683.57     1763.76     60.18 o 
   2  -1   2     1023.16     1029.64     52.02 o 
   3  -1   2     1125.03     1012.29     59.16 o 
   4  -1   2     1375.36     1144.75     70.82 o 
   5  -1   2      709.80      722.32     63.68 o 
   6  -1   2      204.61      211.14     42.99 o 
   7  -1   2      115.89      114.97     34.68 o 
   8  -1   2      488.43      440.94     64.41 o 
   9  -1   2      356.66      368.52     63.24 o 
  10  -1   2       78.98       93.55     46.19 o 
  -9   0   2       41.23       33.81     37.45 o 
  -8   0   2        9.90       28.68     22.55 o 
  -7   0   2        0.54        0.00     17.15 o 
  -6   0   2      339.61      326.69     33.48 o 
  -5   0   2      683.48      636.26     83.64 o 
  -4   0   2      151.72      144.77     19.76 o 
  -3   0   2       47.80       41.56     12.03 o 
  -2   0   2      454.54      437.66     32.28 o 
  -1   0   2       22.20       23.65      7.52 o 
   0   0   2      607.62      600.94     30.16 o 
   2   0   2      612.55      571.21     34.97 o 
   3   0   2      494.64      411.94     35.55 o 
   4   0   2      193.02      208.08     31.18 o 
   5   0   2     1430.85     1323.69     79.42 o 
   6   0   2     2188.31     2069.32    110.02 o 
   7   0   2      183.99      225.42     45.61 o 
   8   0   2        1.84        5.00     18.89 o 
   9   0   2      143.22      168.59     45.76 o 
  -9   1   2      306.03      345.49     65.43 o 
  -8   1   2       37.10       53.48     33.37 o 
  -7   1   2        4.18        1.89     17.24 o 
  -6   1   2        5.45       24.50     15.82 o 
  -5   1   2       87.12      110.02     26.45 o 
  -4   1   2      181.16      178.19     23.97 o 
  -3   1   2      128.57      130.60     36.87 o 
  -2   1   2       63.94       69.43     12.86 o 
  -1   1   2       90.20      120.14     18.36 o 
   0   1   2     1596.81     1666.76     32.68 o 
   1   1   2     1619.04     1652.49     98.29 o 
   2   1   2     1639.21     1566.60     49.84 o 
   3   1   2     1333.12     1293.53     55.23 o 
   4   1   2      408.70      388.04     37.30 o 
   5   1   2       12.37       27.98     20.11 o 
   6   1   2     2584.86     2296.50    109.72 o 
   7   1   2     3517.65     3262.75    143.53 o 
   8   1   2      871.47      903.26     59.08 o 
   9   1   2       99.35      103.46     38.18 o 
  -9   2   2        3.16        3.79     35.55 o 
  -8   2   2        1.68       10.49     31.18 o 
  -7   2   2       85.77       69.36     33.66 o 
  -6   2   2        0.37       11.27     16.71 o 
  -5   2   2      400.29      419.23     33.71 o 
  -4   2   2      224.11      248.37     24.27 o 
  -3   2   2       29.51       44.21     14.20 o 
  -2   2   2     1718.89     1841.39     95.20 o 
  -1   2   2     2963.99     3214.78    285.68 o 
   0   2   2      768.31      758.09     24.40 o 
   1   2   2     1053.47     1009.18     31.33 o 
   2   2   2        6.44       16.90      6.02 o 
   3   2   2     5092.31     5056.23    145.50 o 
   4   2   2    12586.30    12376.56    356.28 o 
   5   2   2     1649.62     1535.24     69.14 o 
   6   2   2      153.42      151.71     36.50 o 
   7   2   2      664.20      671.98     50.64 o 
   8   2   2       78.14       79.71     33.81 o 
   9   2   2       94.60      110.31     40.51 o 
  10   2   2       33.10       44.88     45.17 o 
  -9   3   2        8.53       68.63     45.76 o 
  -8   3   2       18.63       44.74     34.39 o 
  -7   3   2       22.48        0.00     26.37 o 
  -6   3   2      183.00      189.72     43.57 o 
  -5   3   2      252.21      272.72     44.66 o 
  -4   3   2      279.67      280.25     42.08 o 
  -3   3   2      526.77      520.29     27.29 o 
  -2   3   2        5.14       20.81      7.34 o 
  -1   3   2     1110.12     1067.01     36.27 o 
   0   3   2      919.34      867.88     81.60 o 
   1   3   2      387.05      354.44     15.12 o 
   2   3   2       77.43       92.97     17.49 o 
   3   3   2      812.77      901.11     54.21 o 
   4   3   2     7990.72     8384.06    416.75 o 
   5   3   2    16000.88    15563.81    683.41 o 
   6   3   2     3519.31     3505.69    112.86 o 
   7   3   2      597.02      666.22     63.10 o 
   8   3   2      180.65      154.46     42.40 o 
   9   3   2       69.18      113.51     44.88 o 
  10   3   2       25.79       18.51     45.17 o 
  -9   4   2       10.60        5.10     38.47 o 
  -8   4   2       25.57       26.23     34.24 o 
  -7   4   2      172.08      245.39     53.48 o 
  -6   4   2      284.52      285.75     53.92 o 
  -5   4   2      160.67      137.66     24.81 o 
  -4   4   2     1218.53     1262.30    102.27 o 
  -3   4   2     1068.52     1166.97    146.53 o 
  -2   4   2      141.91      141.16     18.29 o 
  -1   4   2      835.87      766.04     63.10 o 
   0   4   2        3.40       20.89      8.68 o 
   1   4   2     2916.03     3003.97    166.26 o 
   2   4   2    27709.12    30713.47    352.49 o 
   3   4   2     8031.43     8367.79    178.07 o 
   4   4   2      936.08      991.97     84.66 o 
   5   4   2      752.86      783.02     72.06 o 
   6   4   2      332.35      340.25     43.57 o 
   7   4   2      177.07      218.87     39.49 o 
   8   4   2      145.50      153.73     43.42 o 
   9   4   2        0.31       35.41     35.12 o 
  10   4   2        3.13       19.23     46.63 o 
  -9   5   2       29.89       37.30     44.15 o 
  -8   5   2      114.79      103.90     47.80 o 
  -7   5   2      323.19      320.43     62.66 o 
  -6   5   2       85.87       91.22     39.78 o 
  -5   5   2      177.91      161.53     27.78 o 
  -4   5   2       12.05        0.00     17.49 o 
  -3   5   2      332.88      327.30     30.42 o 
  -2   5   2      392.95      287.20     26.88 o 
  -1   5   2       13.69       11.91     11.95 o 
   0   5   2       21.80       54.64     15.08 o 
   1   5   2     1628.55     1590.25     78.98 o 
   2   5   2    10692.72    12226.52    224.99 o 
   3   5   2    24599.21    26704.07    357.44 o 
   4   5   2     6858.54     7416.40    185.79 o 
   5   5   2     1018.20     1160.78     76.79 o 
   6   5   2       84.42      137.12     31.04 o 
   7   5   2       33.34       31.23     18.72 o 
   8   5   2       22.18        0.00     31.33 o 
   9   5   2      164.11      146.74     50.71 o 
  10   5   2       15.17       27.25     46.63 o 
  -8   6   2       55.57       84.22     42.99 o 
  -7   6   2       85.66       91.80     40.51 o 
  -6   6   2      150.34      142.36     31.51 o 
  -5   6   2      231.36      215.66     32.01 o 
  -4   6   2        0.89        0.76     16.06 o 
  -3   6   2       43.65       31.84     16.82 o 
  -2   6   2       89.61      104.06     20.30 o 
  -1   6   2     1093.25      985.27     46.55 o 
   0   6   2    12846.15    12800.65    822.13 o 
   1   6   2    10817.96    11042.64    390.08 o 
   2   6   2     3675.32     4099.31    137.85 o 
   3   6   2     1291.27     1445.66     83.35 o 
   4   6   2      264.72      291.14     40.65 o 
   5   6   2      434.15      398.68     48.52 o 
   6   6   2      591.71      587.53     60.33 o 
   7   6   2        8.13       20.90     18.54 o 
   8   6   2        0.82        4.95     36.87 o 
   9   6   2       65.84      147.03     53.04 o 
  -8   7   2       50.25       34.83     39.20 o 
  -7   7   2       51.08       59.45     38.47 o 
  -6   7   2       45.12       15.67     24.79 o 
  -5   7   2       20.50       27.60     20.16 o 
  -4   7   2      180.94      176.43     43.21 o 
  -3   7   2       30.33       26.23     17.45 o 
  -2   7   2      239.38      199.82     27.69 o 
  -1   7   2      333.63      346.73     32.12 o 
   0   7   2     3036.79     2900.41     78.04 o 
   1   7   2    17126.61    17993.41    318.68 o 
   2   7   2     1985.17     1894.87     46.27 o 
   3   7   2      661.45      688.51     62.37 o 
   4   7   2       16.53       19.82     19.38 o 
   5   7   2      162.56      239.85     41.97 o 
   6   7   2       37.02       38.70     21.59 o 
   7   7   2      308.22      286.38     37.54 o 
   8   7   2        5.77       23.90     39.49 o 
   9   7   2       23.46       66.45     46.34 o 
  -7   8   2       81.99       83.06     38.76 o 
  -6   8   2        6.78       10.53     23.21 o 
  -5   8   2        1.86        4.08     21.38 o 
  -4   8   2       41.43       75.74     24.20 o 
  -3   8   2      326.35      315.83     35.85 o 
  -2   8   2     2170.65     2054.52     81.35 o 
  -1   8   2     4551.36     4529.45    113.26 o 
   0   8   2     1885.20     1715.47     64.87 o 
   1   8   2      341.29      350.70     28.65 o 
   2   8   2      277.47      304.69     46.63 o 
   3   8   2      775.38      729.31     68.20 o 
   4   8   2      832.69      984.32     80.87 o 
   5   8   2      364.34      374.65     55.23 o 
   6   8   2        0.76        0.00     18.17 o 
   7   8   2       29.97       13.19     23.33 o 
   8   8   2       78.84       68.20     46.34 o 
   9   8   2        9.17        0.00     44.30 o 
  -7   9   2        3.57       12.53     29.43 o 
  -6   9   2       23.09       40.61     27.47 o 
  -5   9   2        2.97       22.50     23.71 o 
  -4   9   2      103.40      108.67     27.86 o 
  -3   9   2       32.82        5.26     19.40 o 
  -2   9   2      168.21      188.74     30.22 o 
  -1   9   2     3523.85     3277.94    102.14 o 
   0   9   2      304.36      314.80     32.02 o 
   1   9   2       21.82       21.35     16.90 o 
   2   9   2       54.65       50.14     18.52 o 
   3   9   2       59.40       78.10     20.60 o 
   4   9   2      598.92      564.00     46.09 o 
   5   9   2      282.19      308.41     37.36 o 
   6   9   2        5.02       16.93     20.84 o 
   7   9   2      120.63       96.90     49.40 o 
   8   9   2      100.37       52.02     50.13 o 
   9   9   2       12.15       17.34     51.73 o 
  -6  10   2       13.17       46.45     27.96 o 
  -5  10   2       37.12       42.90     27.08 o 
  -4  10   2      201.08      240.21     38.78 o 
  -3  10   2      588.13      597.47     53.07 o 
  -2  10   2      468.96      444.27     43.89 o 
  -1  10   2      124.31      109.11     25.27 o 
   0  10   2      148.75      184.19     44.74 o 
   1  10   2      247.91      265.35     47.80 o 
   2  10   2     1457.83     1416.48     69.07 o 
   3  10   2      486.71      532.20     45.82 o 
   4  10   2       41.69       46.66     21.05 o 
   5  10   2        7.27        2.83     18.12 o 
   6  10   2      276.31      268.05     39.78 o 
   7  10   2       19.11       33.81     45.61 o 
   8  10   2       18.32       40.65     54.64 o 
  -5  11   2        3.30       15.85     25.51 o 
  -4  11   2        6.73       10.50     24.23 o 
  -3  11   2      192.43      222.71     36.27 o 
  -2  11   2        5.73       21.43     21.96 o 
  -1  11   2      293.36      372.60     66.88 o 
   0  11   2       81.50      173.69     45.76 o 
   1  11   2       17.25       25.65     28.71 o 
   2  11   2      285.36      317.08     54.64 o 
   3  11   2      437.33      467.01     45.69 o 
   4  11   2       29.41       63.69     24.57 o 
   5  11   2      132.58      114.65     32.79 o 
   6  11   2        0.37       18.69     26.20 o 
   7  11   2       17.26       82.04     53.19 o 
  -4  12   2       53.57       95.40     34.58 o 
  -3  12   2       69.56       58.77     29.13 o 
  -2  12   2       22.22       37.89     44.15 o 
  -1  12   2       80.31       87.28     48.23 o 
   0  12   2      463.88      502.43     73.44 o 
   1  12   2      590.36      677.58     82.18 o 
   2  12   2       58.91       52.90     35.41 o 
   3  12   2       18.06       32.79     34.53 o 
   4  12   2      120.86      167.18     35.15 o 
   5  12   2      216.81      275.15     42.32 o 
   6  12   2        9.32       33.10     31.32 o 
   7  12   2       89.61       55.96     58.87 o 
  -3  13   2       56.50       82.04     54.21 o 
  -2  13   2       78.97      110.16     56.10 o 
  -1  13   2        3.40       64.12     48.23 o 
   0  13   2       14.77       45.32     40.51 o 
   1  13   2      314.97      336.31     65.14 o 
   2  13   2       28.50       44.44     45.76 o 
   3  13   2      199.84      238.39     56.98 o 
   4  13   2       34.09      117.74     49.11 o 
   5  13   2       35.89       48.09     36.88 o 
   6  13   2      272.60      328.39     52.19 o 
  -1  14   2      254.17      287.21     76.94 o 
   0  14   2       11.95       70.24     45.61 o 
   1  14   2       28.66       38.76     35.55 o 
   2  14   2       74.88       82.04     43.86 o 
   3  14   2      197.14      230.23     63.39 o 
   4  14   2       30.84       82.77     46.19 o 
  -2 -13   3       20.41       76.21     48.82 o 
  -1 -13   3      162.39      210.85     60.33 o 
   0 -13   3      357.04      395.18     76.06 o 
   1 -13   3       23.29       64.84     48.09 o 
  -5 -12   3        0.84       25.35     57.56 o 
  -3 -12   3        1.37       24.92     40.95 o 
  -2 -12   3      109.92      153.29     48.96 o 
  -1 -12   3       49.53      105.21     42.99 o 
   0 -12   3       33.32        0.00     34.97 o 
   1 -12   3      186.46      164.22     52.02 o 
   2 -12   3       56.22      117.65     29.40 o 
   3 -12   3       76.84      137.39     33.98 o 
  -6 -11   3       19.78       66.59     56.68 o 
  -5 -11   3       28.15        6.27     59.74 o 
  -4 -11   3       12.95        6.12     45.76 o 
  -3 -11   3      207.27      209.99     36.48 o 
  -2 -11   3      640.90      623.96     77.52 o 
  -1 -11   3       92.78      143.24     44.15 o 
   0 -11   3      132.02      110.74     42.70 o 
   1 -11   3      159.27      213.85     44.08 o 
   2 -11   3       18.64       46.84     22.64 o 
   3 -11   3      516.41      618.29     81.46 o 
   4 -11   3      260.38      365.26     50.49 o 
  -7 -10   3        1.86       42.70     54.21 o 
  -6 -10   3       11.77        0.00     47.94 o 
  -5 -10   3        4.38        0.00     39.78 o 
  -4 -10   3      113.77      179.23     57.41 o 
  -3 -10   3      488.17      421.61     43.99 o 
  -2 -10   3      217.86      237.02     35.29 o 
  -1 -10   3      461.84      467.46     65.14 o 
   0 -10   3      106.78      140.30     27.35 o 
   1 -10   3     1074.62     1197.78    149.72 o 
   2 -10   3      711.43      730.83     90.20 o 
   3 -10   3       29.41       49.94     23.49 o 
   4 -10   3       12.06       29.06     27.09 o 
   5 -10   3        6.83       50.60     28.77 o 
  -7  -9   3        3.94       10.05     48.82 o 
  -6  -9   3       66.25       74.46     48.96 o 
  -5  -9   3       42.49      103.60     44.74 o 
  -4  -9   3      837.97      980.67     96.03 o 
  -3  -9   3       25.10       42.36     21.64 o 
  -2  -9   3      138.94      148.69     40.36 o 
  -1  -9   3       96.23       94.55     19.56 o 
   0  -9   3      243.80      302.41     35.74 o 
   1  -9   3     2992.11     3028.24    386.22 o 
   2  -9   3     2457.72     2419.98    284.73 o 
   3  -9   3      605.36      701.05     85.61 o 
   4  -9   3      125.25      153.57     32.70 o 
   5  -9   3      122.01      157.71     36.67 o 
   6  -9   3       69.96       89.62     43.42 o 
  -8  -8   3       13.43        3.21     49.69 o 
  -7  -8   3        2.34        0.00     40.51 o 
  -6  -8   3      141.07      150.82     51.00 o 
  -5  -8   3      725.17      780.75     88.74 o 
  -4  -8   3      400.24      422.29     63.10 o 
  -3  -8   3      309.98      309.13     35.57 o 
  -2  -8   3      285.26      274.53     25.75 o 
  -1  -8   3     2373.75     2382.37     68.53 o 
   0  -8   3     5587.96     5494.99    219.60 o 
   1  -8   3      186.26      156.86     26.45 o 
   2  -8   3        2.30       21.19     15.55 o 
   3  -8   3        0.58        2.52     18.42 o 
   4  -8   3      341.13      332.41     43.19 o 
   5  -8   3      144.03      173.33     34.97 o 
   6  -8   3       25.36       25.65     33.66 o 
   7  -8   3        7.47       42.55     44.88 o 
  -8  -7   3       20.53       41.24     47.21 o 
  -7  -7   3       29.00       30.75     41.53 o 
  -6  -7   3      729.57      721.59     88.45 o 
  -5  -7   3       70.02       53.04     35.26 o 
  -4  -7   3      419.79      401.45     59.45 o 
  -3  -7   3      132.50      106.61     17.47 o 
  -2  -7   3       84.54       90.47     17.52 o 
  -1  -7   3     8294.32     7889.21    447.96 o 
   0  -7   3     7550.63     7372.27    300.08 o 
   1  -7   3     1747.38     1753.89     74.65 o 
   2  -7   3      398.69      365.87     37.00 o 
   3  -7   3      404.06      397.45     40.88 o 
   4  -7   3      374.17      416.46     44.53 o 
   5  -7   3       47.15       73.88     36.28 o 
   6  -7   3       23.44       59.45     35.55 o 
   7  -7   3        2.24       27.69     33.37 o 
   8  -7   3       22.97       83.06     32.64 o 
  -9  -6   3       36.04        9.33     41.68 o 
  -8  -6   3      111.81      149.36     49.69 o 
  -7  -6   3      257.18      256.61     55.96 o 
  -6  -6   3       41.59        7.72     33.22 o 
  -5  -6   3      124.65      117.45     37.59 o 
  -4  -6   3      136.01      122.40     23.79 o 
  -3  -6   3     2497.85     2456.25     98.32 o 
  -2  -6   3    11511.51    11159.28    135.39 o 
  -1  -6   3     1674.73     1576.27     49.88 o 
   0  -6   3       97.15       69.92     14.06 o 
   1  -6   3        3.83       27.19     14.94 o 
   2  -6   3      741.77      647.34     45.44 o 
   3  -6   3     1570.09     1316.50    224.19 o 
   4  -6   3      138.17      142.33     28.28 o 
   5  -6   3       43.64       74.46     37.16 o 
   6  -6   3        9.89        6.99     24.33 o 
   7  -6   3       43.01       21.86     31.18 o 
   8  -6   3       36.22       68.05     34.39 o 
  -9  -5   3       23.29        0.00     40.65 o 
  -8  -5   3      352.45      412.09     70.38 o 
  -7  -5   3        1.10        0.00     29.00 o 
  -6  -5   3      105.28       99.67     36.28 o 
  -5  -5   3      126.68      109.71     24.00 o 
  -4  -5   3        2.23        0.00     17.19 o 
  -3  -5   3     8105.33     7640.34    138.02 o 
  -2  -5   3     8146.31     7779.75    105.28 o 
  -1  -5   3     2296.22     2148.81     61.81 o 
   0  -5   3       18.35       21.98     10.32 o 
   1  -5   3     1600.84     1521.29    119.49 o 
   2  -5   3     2219.95     2121.27    181.93 o 
   3  -5   3      375.11      384.05     36.93 o 
   4  -5   3       99.69       90.05     30.89 o 
   5  -5   3        3.16       11.51     20.84 o 
   6  -5   3      100.91       54.64     33.95 o 
   7  -5   3      112.74      142.66     44.88 o 
   8  -5   3       49.38        2.33     33.37 o 
  -9  -4   3       79.86       97.63     49.40 o 
  -8  -4   3       17.14       52.90     37.16 o 
  -7  -4   3      157.42      210.27     50.13 o 
  -6  -4   3      297.99      271.87     33.79 o 
  -5  -4   3     1448.23     1370.87     65.08 o 
  -4  -4   3     4696.13     4534.03    109.30 o 
  -3  -4   3     6027.98     5769.24    116.00 o 
  -2  -4   3     1020.77     1063.88     35.94 o 
  -1  -4   3       24.23       61.35     11.43 o 
   0  -4   3     1038.81     1062.10     55.68 o 
   1  -4   3     4087.68     3881.97    258.50 o 
   2  -4   3     2079.84     1988.80    109.14 o 
   3  -4   3        6.79        3.39     14.06 o 
   4  -4   3       32.34       37.59     22.59 o 
   5  -4   3       90.59       70.38     30.16 o 
   7  -4   3       52.15       52.75     30.89 o 
  -9  -3   3       18.86       17.78     44.44 o 
  -8  -3   3      127.86      151.98     47.65 o 
  -7  -3   3       49.68       56.15     21.22 o 
  -6  -3   3       10.44       15.88     16.84 o 
  -5  -3   3      893.06      836.04     50.89 o 
  -4  -3   3     5644.79     5446.04    117.98 o 
  -3  -3   3      108.43       91.13     18.77 o 
  -2  -3   3      345.17      396.35     23.08 o 
  -1  -3   3     1801.96     1756.63     42.11 o 
   0  -3   3     2925.22     2872.18     83.23 o 
   1  -3   3     2619.84     2550.74     78.69 o 
   2  -3   3      806.34      774.73     56.10 o 
   3  -3   3       71.58       92.68     25.06 o 
   4  -3   3        1.00        1.31     18.94 o 
   6  -3   3        0.25        3.93     20.25 o 
   7  -3   3      177.94      198.90     46.05 o 
   8  -3   3       11.85       37.59     30.89 o 
   9  -3   3        0.78       41.09     40.22 o 
  -9  -2   3       65.17      170.63     49.84 o 
  -8  -2   3      166.53      141.33     37.38 o 
  -7  -2   3      353.73      370.05     40.23 o 
  -6  -2   3     1162.01     1168.47     86.41 o 
  -5  -2   3     1249.20     1239.97     60.67 o 
  -4  -2   3      125.59      128.64     20.99 o 
  -3  -2   3       10.22       23.70      7.44 o 
  -2  -2   3      950.01      947.88     29.71 o 
  -1  -2   3     1874.20     1737.34     71.24 o 
   0  -2   3     9292.09     9565.27    295.27 o 
   1  -2   3        1.17       30.31     14.13 o 
   2  -2   3       62.96       97.78     21.42 o 
   3  -2   3      341.79      327.28     39.34 o 
   4  -2   3      620.80      523.41     53.92 o 
   5  -2   3        1.73        0.00     18.80 o 
   6  -2   3       17.84       30.31     24.04 o 
   7  -2   3        3.64        1.46     22.73 o 
   8  -2   3        6.81       14.28     26.08 o 
   9  -2   3      193.51      190.16     52.02 o 
  -9  -1   3        6.03       33.39     27.54 o 
  -8  -1   3       39.54       38.01     23.55 o 
  -7  -1   3       19.03       33.03     19.73 o 
  -6  -1   3      581.23      551.54     44.38 o 
  -5  -1   3       13.51       26.33     14.99 o 
  -4  -1   3      342.18      340.85     29.93 o 
  -3  -1   3        1.04       11.04     12.74 o 
  -2  -1   3       69.08       69.88     23.39 o 
  -1  -1   3     4555.87     4458.14    235.04 o 
   0  -1   3     3414.28     3635.50     68.05 o 
   1  -1   3        2.87       30.45     12.82 o 
   2  -1   3      195.39      191.47     25.50 o 
   3  -1   3      773.92      685.16     50.86 o 
   4  -1   3        0.45        0.00     16.03 o 
   5  -1   3     1634.01     1425.69     88.60 o 
   6  -1   3      682.90      615.36     64.41 o 
   7  -1   3       33.37       43.28     25.94 o 
   8  -1   3      132.48      120.94     36.87 o 
   9  -1   3       28.55       73.30     36.43 o 
  10  -1   3        3.19       28.85     40.22 o 
  -9   0   3       95.40      165.10     53.19 o 
  -8   0   3       85.87      126.19     30.91 o 
  -7   0   3       52.26       60.29     21.35 o 
  -6   0   3       11.78       18.06     15.58 o 
  -5   0   3       77.40       83.61     19.16 o 
  -4   0   3        2.59       14.38     14.49 o 
  -3   0   3      769.90      663.34     69.14 o 
  -2   0   3     6093.84     6153.82    125.83 o 
  -1   0   3      621.47      619.95     39.49 o 
   0   0   3       15.16       45.32     13.55 o 
   1   0   3      340.03      347.24     28.85 o 
   2   0   3      781.09      792.26     45.03 o 
   3   0   3      693.26      687.93     46.92 o 
   4   0   3      562.08      616.82     51.15 o 
   5   0   3       50.21       31.77     19.23 o 
   6   0   3       77.39       44.01     26.96 o 
   7   0   3      708.07      615.65     68.05 o 
   8   0   3      614.54      620.17     73.59 o 
   9   0   3       66.60      128.81     42.26 o 
  -9   1   3        6.12        0.00     36.14 o 
  -8   1   3        9.36       26.52     34.97 o 
  -7   1   3       24.47       34.50     23.02 o 
  -6   1   3      256.27      283.03     56.17 o 
  -5   1   3        9.96        2.71     14.79 o 
  -4   1   3        9.71       23.69     13.95 o 
  -3   1   3      534.90      543.85     25.03 o 
  -2   1   3     2050.91     2013.66     45.20 o 
  -1   1   3     1170.01     1240.35     52.55 o 
   0   1   3     1069.31      997.01     35.55 o 
   1   1   3      157.92      175.44     19.96 o 
   2   1   3       23.98       46.19     11.07 o 
   3   1   3     3452.17     3372.03     94.86 o 
   4   1   3     1440.94     1434.58     70.38 o 
   5   1   3      138.53      123.28     27.83 o 
   6   1   3       23.27        6.41     20.84 o 
   7   1   3      280.60      324.51     49.54 o 
   8   1   3        9.12       12.09     24.04 o 
   9   1   3        1.74        0.00     27.10 o 
  -9   2   3        0.51        3.21     42.11 o 
  -8   2   3       23.02       34.39     33.51 o 
  -7   2   3        0.41        0.00     25.35 o 
  -6   2   3        9.21       11.24     24.70 o 
  -5   2   3        8.86       15.00     25.28 o 
  -4   2   3      942.30      914.44     46.07 o 
  -3   2   3     1088.13     1065.36     63.47 o 
  -2   2   3      137.88      159.42     32.46 o 
  -1   2   3      659.87      649.95     45.39 o 
   0   2   3       40.06       52.00      9.69 o 
   1   2   3     3302.95     3289.63     99.01 o 
   2   2   3      446.63      482.18     22.39 o 
   3   2   3      135.93      139.57     14.42 o 
   4   2   3       62.60       78.14     14.08 o 
   5   2   3     3120.75     3051.64     80.37 o 
   6   2   3     2406.55     2306.89     77.10 o 
   7   2   3      285.43      311.77     32.92 o 
   8   2   3      241.09      295.08     48.52 o 
   9   2   3        3.35        0.00     32.64 o 
  10   2   3       73.00      116.43     53.48 o 
  -9   3   3       15.63       30.45     41.68 o 
  -8   3   3       10.70        3.93     34.53 o 
  -7   3   3        7.80        9.62     28.85 o 
  -6   3   3       14.66       13.99     27.10 o 
  -5   3   3        0.64       16.53     14.21 o 
  -4   3   3      274.44      281.47     32.96 o 
  -3   3   3     1411.75     1337.72     75.36 o 
  -2   3   3      913.66      827.77     82.48 o 
  -1   3   3      217.78      217.63     18.13 o 
   0   3   3      180.14      180.32     15.39 o 
   1   3   3       36.53       53.14     19.38 o 
   2   3   3      274.91      295.93     16.59 o 
   3   3   3     2129.96     2332.86     70.45 o 
   4   3   3     2315.75     2295.80     58.29 o 
   5   3   3      359.98      422.87     47.07 o 
   6   3   3       29.24       48.57     18.21 o 
   7   3   3       37.13       74.90     26.23 o 
   8   3   3      133.48      125.17     35.99 o 
   9   3   3      444.47      461.34     70.24 o 
  10   3   3       63.78       74.32     48.67 o 
  -9   4   3        0.06       27.98     44.59 o 
  -8   4   3       26.80       15.88     33.37 o 
  -7   4   3       11.02        0.00     26.23 o 
  -6   4   3       21.21       25.35     28.27 o 
  -5   4   3      203.80      179.39     27.71 o 
  -4   4   3       13.42       30.98     20.01 o 
  -3   4   3      100.18       92.73     18.12 o 
  -2   4   3      195.66      171.28     20.26 o 
  -1   4   3     2119.35     2142.62    252.45 o 
   0   4   3       28.80       30.01     10.58 o 
   1   4   3       58.33       72.84     10.36 o 
   2   4   3      386.19      375.65     18.58 o 
   3   4   3     7331.48     8224.26    424.47 o 
   4   4   3     4668.22     4694.37     76.09 o 
   5   4   3     1278.44     1277.20     45.99 o 
   6   4   3      157.74      182.15     35.70 o 
   7   4   3       22.36       17.05     25.21 o 
   8   4   3      296.96      319.99     52.46 o 
   9   4   3      447.28      382.80     66.59 o 
  10   4   3      241.43      299.45     69.07 o 
  -8   5   3       15.89       23.75     38.61 o 
  -7   5   3        1.25        0.00     27.39 o 
  -6   5   3        4.37        0.00     25.94 o 
  -5   5   3      406.09      361.48     37.02 o 
  -4   5   3      312.87      339.84     33.34 o 
  -3   5   3       79.01       65.52     23.17 o 
  -2   5   3      363.88      364.49     29.93 o 
  -1   5   3      507.52      517.68     36.94 o 
   0   5   3     3699.57     3633.60    257.48 o 
   1   5   3     5869.73     6216.70    371.72 o 
   2   5   3     6673.38     7123.66    174.71 o 
   3   5   3      184.88      215.22     34.24 o 
   4   5   3      127.56      183.17     32.20 o 
   5   5   3      216.05      267.24     40.51 o 
   6   5   3       20.39       24.63     20.98 o 
   7   5   3      852.94      759.04     71.98 o 
   8   5   3      230.03      236.21     47.80 o 
   9   5   3       22.75       51.58     44.59 o 
  10   5   3       58.18       44.59     47.07 o 
  -8   6   3        8.02       58.14     45.76 o 
  -7   6   3       39.15       64.26     41.68 o 
  -6   6   3       44.23       52.17     33.08 o 
  -5   6   3       14.43       15.75     20.21 o 
  -4   6   3      225.12      207.73     28.84 o 
  -3   6   3      556.67      555.67     41.29 o 
  -2   6   3      220.05      227.48     26.42 o 
  -1   6   3       69.00       76.86     17.26 o 
   0   6   3       19.68       36.16     13.25 o 
   1   6   3     6556.86     6635.27    311.32 o 
   2   6   3     6775.46     7236.44    188.56 o 
   3   6   3     1579.33     1608.42     90.64 o 
   4   6   3       25.21       54.21     22.73 o 
   5   6   3       33.39       27.39     22.00 o 
   6   6   3      261.14      255.44     42.84 o 
   7   6   3      959.86      906.65     82.77 o 
   9   6   3      424.14      424.04     76.50 o 
  10   6   3       17.69       57.12     45.61 o 
  -8   7   3        2.16        0.00     39.20 o 
  -7   7   3       10.80       45.03     42.84 o 
  -6   7   3       61.91      105.50     42.26 o 
  -5   7   3        3.73       24.42     21.98 o 
  -4   7   3      230.55      263.74     34.19 o 
  -3   7   3      684.10      602.51     45.38 o 
  -2   7   3     3229.03     3029.81    171.51 o 
  -1   7   3     8125.70     7944.48    519.84 o 
   0   7   3     5710.92     5479.17    203.93 o 
   1   7   3      305.86      319.32     26.23 o 
   2   7   3       49.50       92.82     28.12 o 
   3   7   3       43.07       80.73     26.52 o 
   4   7   3        5.93        0.00     18.80 o 
   5   7   3      541.85      528.95     59.74 o 
   6   7   3      350.17      331.51     51.73 o 
   7   7   3       21.35       26.52     28.27 o 
   8   7   3      162.66      134.50     47.80 o 
   9   7   3      296.95      320.43     72.42 o 
  -7   8   3       12.89        0.87     32.64 o 
  -6   8   3       54.90       81.31     36.87 o 
  -5   8   3       96.62       99.61     27.83 o 
  -4   8   3      108.48      135.46     29.44 o 
  -3   8   3      105.23      105.47     25.34 o 
  -2   8   3       14.56       35.39     20.51 o 
  -1   8   3     2843.86     2819.66    252.89 o 
   0   8   3     2366.68     2277.42     82.77 o 
   1   8   3     2834.62     2820.27     88.81 o 
   2   8   3       66.49       77.08     29.73 o 
   3   8   3        1.83       11.22     23.61 o 
   4   8   3        6.25       15.59     22.29 o 
   5   8   3     1025.75      975.28     83.79 o 
   6   8   3      672.96      724.65     75.63 o 
   7   8   3      617.57      727.56     79.27 o 
   8   8   3       33.99       32.06     46.92 o 
   9   8   3       19.96       53.19     51.29 o 
  -7   9   3        0.05       50.27     30.60 o 
  -6   9   3       52.80       87.87     39.34 o 
  -5   9   3      312.50      316.52     43.82 o 
  -4   9   3      771.04      691.35     56.71 o 
  -3   9   3     3562.38     3534.71    118.26 o 
  -2   9   3     1935.73     1867.55    118.69 o 
  -1   9   3      285.11      311.99     33.92 o 
   0   9   3      495.32      544.13     40.08 o 
   1   9   3      175.03      202.11     41.82 o 
   2   9   3      211.60      248.01     43.57 o 
   3   9   3      501.09      481.59     59.74 o 
   4   9   3       33.99       47.21     27.39 o 
   5   9   3       74.14       86.41     32.20 o 
   6   9   3      256.13      269.58     49.84 o 
   7   9   3      226.35      231.23     39.20 o 
   8   9   3      344.13      249.47     70.24 o 
   9   9   3        3.90       14.72     52.17 o 
  -6  10   3       10.05       56.83     33.66 o 
  -5  10   3       60.74       74.59     29.02 o 
  -4  10   3        3.08        9.68     21.57 o 
  -3  10   3      476.08      417.76     45.00 o 
  -2  10   3      798.63      766.49     56.33 o 
  -1  10   3     1150.77     1087.52     74.46 o 
   0  10   3        0.92       11.80     32.20 o 
   1  10   3        0.52        8.31     24.19 o 
   2  10   3       35.66       24.63     25.50 o 
   3  10   3      100.81      162.47     37.45 o 
   4  10   3      749.68      668.84     75.77 o 
   5  10   3      500.21      477.16     47.86 o 
   6  10   3       48.25       44.46     26.56 o 
   7  10   3        0.68       17.43     25.66 o 
   8  10   3        0.55        8.60     48.52 o 
  -5  11   3      450.70      533.37     57.81 o 
  -4  11   3      402.07      464.40     51.93 o 
  -3  11   3       51.02       41.46     24.27 o 
  -2  11   3      494.10      495.29     48.10 o 
  -1  11   3      107.15      136.68     47.65 o 
   0  11   3      606.09      556.49     76.50 o 
   1  11   3      251.75      332.23     57.12 o 
   2  11   3       34.50       24.63     29.14 o 
   3  11   3       28.43       38.55     21.93 o 
   4  11   3       92.76       84.61     27.07 o 
   5  11   3       15.86        0.00     20.58 o 
   6  11   3       99.95       63.34     29.60 o 
   7  11   3      107.95       89.01     31.79 o 
   8  11   3        5.67       38.91     54.06 o 
  -4  12   3      159.67      216.41     41.03 o 
  -3  12   3      216.74      261.05     43.95 o 
  -2  12   3       54.34      129.54     51.15 o 
  -1  12   3        1.69        0.00     40.51 o 
   0  12   3        0.53        0.00     38.32 o 
   1  12   3       15.90       53.92     35.12 o 
   2  12   3      265.26      277.74     56.39 o 
   3  12   3      294.51      334.13     60.62 o 
   4  12   3      105.41      118.43     32.33 o 
   5  12   3        0.33       10.29     26.24 o 
   6  12   3       79.58      101.33     33.58 o 
   7  12   3      192.55      229.80     70.53 o 
  -3  13   3       88.15      127.07     62.66 o 
  -2  13   3      163.29      217.70     68.20 o 
  -1  13   3      243.68      234.17     67.61 o 
   0  13   3       34.94       39.20     51.00 o 
   1  13   3        8.93       72.71     45.76 o 
   2  13   3        1.88       33.37     42.26 o 
   3  13   3        7.66       43.28     32.35 o 
   4  13   3       16.65       95.59     42.55 o 
   5  13   3      442.57      392.21     52.29 o 
   6  13   3      161.49      166.92     41.71 o 
  -1  14   3        8.61       54.79     56.25 o 
   0  14   3       39.21       13.41     53.77 o 
   1  14   3      190.27      188.56     55.96 o 
   2  14   3       79.82      144.26     52.75 o 
   3  14   3        0.69        7.14     43.28 o 
   4  14   3       85.62      149.80     52.90 o 
  -2 -12   4      257.34      249.90     59.02 o 
  -1 -12   4       23.84       60.62     46.78 o 
   0 -12   4       33.24       70.24     46.34 o 
   1 -12   4       40.75       60.91     40.95 o 
   2 -12   4        2.50       35.21     23.94 o 
  -5 -11   4      101.93      133.33     61.49 o 
  -4 -11   4      509.68      672.77     94.42 o 
  -3 -11   4      137.25      184.19     57.70 o 
  -2 -11   4       22.80       36.14     39.05 o 
  -1 -11   4       81.55       73.59     39.63 o 
   0 -11   4      193.58      295.51     58.14 o 
   1 -11   4       11.21       11.07     22.04 o 
   2 -11   4        4.89       26.66     22.88 o 
   3 -11   4       17.35       38.83     25.56 o 
   4 -11   4        0.00       32.84     30.00 o 
  -6 -10   4      100.28      132.75     65.28 o 
  -5 -10   4       32.42       19.38     52.02 o 
  -4 -10   4      224.70      292.02     63.82 o 
  -3 -10   4       14.37       21.27     36.72 o 
  -2 -10   4      260.47      270.55     38.83 o 
  -1 -10   4       56.24       64.55     33.81 o 
   0 -10   4       47.57       36.50     22.20 o 
   1 -10   4      110.29      158.13     31.01 o 
   2 -10   4       27.59       80.84     26.09 o 
   3 -10   4       41.15       50.16     25.58 o 
   4 -10   4       42.87       57.82     27.95 o 
   5 -10   4       16.27       27.39     42.11 o 
  -7  -9   4      107.99      141.05     71.11 o 
  -6  -9   4      243.73      328.88     72.71 o 
  -5  -9   4      484.38      499.66     81.89 o 
  -4  -9   4       21.49        2.62     37.01 o 
  -3  -9   4       43.01       40.36     37.30 o 
  -2  -9   4       32.45       67.58     23.73 o 
  -1  -9   4      246.03      313.63     31.05 o 
   0  -9   4      484.48      497.40     83.71 o 
   1  -9   4       29.62       53.80     21.38 o 
   2  -9   4        8.83       28.26     18.47 o 
   3  -9   4        1.21        2.04     20.13 o 
   4  -9   4      297.19      362.11     47.43 o 
   5  -9   4      121.36      175.88     49.69 o 
   6  -9   4      171.86      248.45     59.31 o 
  -7  -8   4       64.90       53.62     66.16 o 
  -6  -8   4      180.64      158.98     65.28 o 
  -5  -8   4       13.41       15.15     42.26 o 
  -4  -8   4      279.95      279.34     57.12 o 
  -3  -8   4      134.49      124.85     26.26 o 
  -2  -8   4      481.75      439.88     32.96 o 
  -1  -8   4      325.20      330.37     29.76 o 
   0  -8   4      569.61      603.73     37.43 o 
   1  -8   4       42.32       20.43     17.97 o 
   2  -8   4      276.82      244.01     33.13 o 
   3  -8   4      139.52      152.46     41.89 o 
   4  -8   4        7.77       20.07     22.90 o 
   5  -8   4        4.91       21.42     31.33 o 
   6  -8   4       15.92       24.19     30.16 o 
   7  -8   4      114.69      101.13     54.50 o 
  -8  -7   4      142.48      226.01     69.36 o 
  -7  -7   4      162.64      225.57     64.12 o 
  -6  -7   4       17.71       58.00     45.46 o 
  -5  -7   4        3.25        8.60     41.97 o 
  -4  -7   4      177.88      209.25     51.00 o 
  -3  -7   4     1755.13     1857.31     61.13 o 
  -2  -7   4     4283.38     4087.15     89.72 o 
  -1  -7   4      438.24      421.93     31.78 o 
   0  -7   4      197.54      206.89     23.69 o 
   1  -7   4        2.72        0.00     15.45 o 
   2  -7   4     1116.40     1126.64     73.51 o 
   3  -7   4      306.93      309.38     39.63 o 
   4  -7   4      528.39      573.83     72.28 o 
   5  -7   4       71.56       74.75     33.95 o 
   6  -7   4       30.47       11.51     33.66 o 
   7  -7   4      125.46      164.08     41.97 o 
  -8  -6   4       10.95       30.16     44.15 o 
  -7  -6   4        6.23       28.12     35.12 o 
  -6  -6   4        2.12        6.70     35.12 o 
  -5  -6   4      585.75      504.57     45.27 o 
  -4  -6   4     2005.11     1944.38     81.05 o 
  -3  -6   4      329.20      307.76     25.70 o 
  -2  -6   4     1909.82     1765.13     56.32 o 
  -1  -6   4      434.17      397.42     28.06 o 
   0  -6   4      402.02      403.92     28.44 o 
   1  -6   4     1030.86     1054.83     95.44 o 
   2  -6   4        2.63        8.28     15.93 o 
   3  -6   4        9.68       14.30     14.62 o 
   4  -6   4       80.11      126.05     36.28 o 
   5  -6   4      457.81      403.05     64.41 o 
   6  -6   4      365.80      339.96     58.43 o 
   7  -6   4        9.36       33.81     34.97 o 
   8  -6   4       22.16       47.65     30.60 o 
  -8  -5   4       11.46       27.83     41.68 o 
  -7  -5   4      316.01      382.22     67.32 o 
  -6  -5   4       53.37       50.34     24.02 o 
  -5  -5   4     4089.37     4121.48    140.47 o 
  -4  -5   4     7076.44     7128.05    150.13 o 
  -3  -5   4     1899.88     1780.46     52.83 o 
  -2  -5   4      252.33      253.30     26.52 o 
  -1  -5   4        4.24        7.39     10.91 o 
   0  -5   4     3375.63     3427.74     81.29 o 
   1  -5   4     1151.64     1151.78     56.19 o 
   2  -5   4      691.61      687.16     46.00 o 
   3  -5   4       62.62       79.27     27.25 o 
   4  -5   4        2.01       26.52     22.44 o 
   5  -5   4      698.73      696.67     76.94 o 
   6  -5   4     1392.74     1452.80    117.01 o 
   7  -5   4      365.60      322.47     59.60 o 
   8  -5   4      291.29      308.92     57.70 o 
  -9  -4   4        0.63       17.49     45.17 o 
  -8  -4   4       27.11       54.06     42.26 o 
  -7  -4   4       83.51      115.70     42.26 o 
  -6  -4   4      950.93      987.37     62.71 o 
  -5  -4   4        2.44       24.77     20.24 o 
  -4  -4   4     1651.45     1558.67     68.87 o 
  -3  -4   4     2457.50     2425.75     56.57 o 
  -2  -4   4      231.47      219.24     19.11 o 
  -1  -4   4     2639.56     2628.45     60.07 o 
   0  -4   4      186.68      212.32     19.42 o 
   1  -4   4        1.55       11.61     12.77 o 
   2  -4   4      577.04      556.77     39.49 o 
   3  -4   4      202.03      188.27     37.30 o 
   4  -4   4     1942.61     1815.92    111.33 o 
   5  -4   4       67.37       89.18     28.71 o 
   6  -4   4       68.50       82.18     32.20 o 
   7  -4   4       27.07       39.93     27.98 o 
   8  -4   4       20.47       38.03     33.66 o 
   9  -4   4       78.66      110.16     36.43 o 
  -9  -3   4      216.60      261.56     65.28 o 
  -8  -3   4       44.33      113.95     49.69 o 
  -7  -3   4     1948.95     1897.62    128.52 o 
  -6  -3   4     3753.63     3666.22    117.58 o 
  -5  -3   4     3468.94     3504.14    107.73 o 
  -4  -3   4       12.97       34.69     17.90 o 
  -3  -3   4        8.52        3.97     13.03 o 
  -2  -3   4     5208.65     5319.91     78.38 o 
  -1  -3   4     2937.53     2780.99     70.65 o 
   0  -3   4     2399.45     2550.12     82.82 o 
   1  -3   4      488.21      498.79     47.80 o 
   2  -3   4       29.74       24.48     17.78 o 
   3  -3   4     2315.54     2221.89    109.29 o 
   4  -3   4     4177.76     4043.35    157.81 o 
   5  -3   4      285.91      230.67     41.24 o 
   6  -3   4      703.12      612.45     70.53 o 
   7  -3   4        1.26        8.31     23.31 o 
   8  -3   4        1.35       31.33     31.47 o 
   9  -3   4       50.13       71.40     34.53 o 
  -9  -2   4        1.40       68.63     38.91 o 
  -8  -2   4      207.68      231.89     38.56 o 
  -7  -2   4       56.85       88.01     24.60 o 
  -6  -2   4      962.42      902.88     58.78 o 
  -5  -2   4     1454.04     1454.46     75.63 o 
  -4  -2   4      844.00      879.09    103.90 o 
  -3  -2   4     1611.10     1557.25     61.76 o 
  -2  -2   4     1349.90     1431.19     84.01 o 
  -1  -2   4      380.83      382.60     29.51 o 
   0  -2   4     1123.57     1144.22     45.39 o 
   1  -2   4       47.28       70.53     20.69 o 
   2  -2   4     5165.71     5409.88    152.13 o 
   3  -2   4      517.89      494.13     49.69 o 
   4  -2   4        3.10        8.60     17.92 o 
   5  -2   4        3.18        0.00     17.63 o 
   6  -2   4      187.18      194.82     38.76 o 
   7  -2   4      552.96      528.81     66.88 o 
   8  -2   4       25.24        2.62     28.71 o 
   9  -2   4        3.82       22.88     32.64 o 
  -9  -1   4      366.61      453.92     53.65 o 
  -8  -1   4      785.60      955.17    162.91 o 
  -7  -1   4     1109.75     1282.78     73.89 o 
  -6  -1   4        2.60       32.29     17.87 o 
  -5  -1   4      364.13      350.24     37.01 o 
  -4  -1   4     2865.72     2713.88     86.03 o 
  -3  -1   4     2874.81     2790.52    119.12 o 
  -2  -1   4     5020.28     5121.07    116.65 o 
  -1  -1   4     1421.21     1373.32     58.07 o 
   0  -1   4       10.27       12.09     16.17 o 
   1  -1   4     2789.62     2719.95     96.03 o 
   2  -1   4     4582.31     4808.22    134.06 o 
   3  -1   4       14.69       16.90     15.59 o 
   4  -1   4       83.62       99.67     25.21 o 
   5  -1   4        7.64        0.00     19.38 o 
   6  -1   4      165.29      165.68     38.47 o 
   7  -1   4      533.34      629.64     69.80 o 
   8  -1   4       42.86       29.58     28.85 o 
   9  -1   4       21.88       44.01     34.10 o 
  -9   0   4        6.90        0.00     38.61 o 
  -8   0   4      153.46      163.59     32.77 o 
  -7   0   4      560.31      606.37     73.66 o 
  -6   0   4      608.93      566.56     46.41 o 
  -5   0   4      446.73      489.90     51.15 o 
  -4   0   4     1628.08     1658.92    192.93 o 
  -3   0   4      385.70      407.56     56.10 o 
  -2   0   4        3.27       10.98     13.48 o 
  -1   0   4      141.13      142.44     17.56 o 
   0   0   4     3364.37     3335.75    100.98 o 
   1   0   4     4445.07     4631.75    118.32 o 
   2   0   4       64.28       53.92     16.47 o 
   3   0   4      240.03      255.88     31.47 o 
   4   0   4     2883.41     2835.80    111.18 o 
   5   0   4     1315.82     1257.54     80.87 o 
   6   0   4      293.31      299.01     46.48 o 
   7   0   4       78.57       38.47     26.08 o 
   8   0   4        0.15        0.00     17.92 o 
   9   0   4       19.36       18.94     32.64 o 
  -9   1   4      153.74      235.92     63.10 o 
  -8   1   4        0.52       26.08     37.01 o 
  -7   1   4      227.55      263.37     36.62 o 
  -6   1   4      707.89      728.58     75.70 o 
  -5   1   4     1344.49     1382.70     91.80 o 
  -4   1   4     3173.39     3268.50    140.62 o 
  -3   1   4      101.15      117.05     18.83 o 
  -2   1   4       20.85       27.17      7.40 o 
  -1   1   4      187.26      205.50     15.87 o 
   0   1   4     2254.99     2285.02     59.45 o 
   1   1   4      814.18      806.54     46.05 o 
   2   1   4     7846.13     8462.80    156.21 o 
   3   1   4      131.35      134.50     23.17 o 
   4   1   4      562.11      580.83     47.07 o 
   5   1   4     1731.37     1832.10     91.36 o 
   6   1   4      616.19      625.42     59.89 o 
   7   1   4        1.75        0.15     21.13 o 
   8   1   4      213.65      177.92     40.95 o 
  -9   2   4       74.77       53.48     46.48 o 
  -8   2   4      141.16      148.49     50.42 o 
  -7   2   4      132.55      180.83     47.94 o 
  -6   2   4      359.63      396.06     66.01 o 
  -5   2   4       28.59       29.03     16.53 o 
  -4   2   4      165.95      168.61     46.85 o 
  -3   2   4       95.88      126.51     19.14 o 
  -2   2   4     1072.82     1109.80     53.07 o 
  -1   2   4     3151.66     3520.17    269.14 o 
   0   2   4       39.43       65.34     16.47 o 
   1   2   4      480.47      524.79     38.83 o 
   2   2   4     7259.78     7786.95    488.95 o 
   3   2   4      383.27      438.03     26.66 o 
   4   2   4     3028.65     2998.71     97.92 o 
   5   2   4      142.49      151.25     27.69 o 
   6   2   4      123.65      142.22     30.75 o 
   7   2   4      173.59      180.79     32.42 o 
   8   2   4      631.03      570.63     69.65 o 
   9   2   4      214.98      283.27     56.10 o 
  10   2   4      109.57      140.03     52.60 o 
  -9   3   4       28.23       32.35     48.96 o 
  -8   3   4      142.01      175.59     52.75 o 
  -7   3   4      159.69      184.19     49.98 o 
  -6   3   4      979.37      911.90     90.05 o 
  -5   3   4      110.96      134.08     49.25 o 
  -4   3   4       68.64       89.50     21.89 o 
  -3   3   4        2.87       19.11      9.99 o 
  -2   3   4       19.78       17.01     12.53 o 
  -1   3   4      124.47      136.47     16.49 o 
   0   3   4    12790.16    13432.11    611.72 o 
   1   3   4     3775.43     4010.70     72.66 o 
   2   3   4        1.47       29.50      9.69 o 
   3   3   4     2547.92     2766.08     96.61 o 
   4   3   4     1546.91     1540.44     96.90 o 
   5   3   4       77.81      113.96     16.56 o 
   6   3   4      345.97      373.66     31.93 o 
   7   3   4      110.81      120.07     32.49 o 
   8   3   4       55.08       74.61     32.64 o 
  10   3   4       38.11       46.05     43.13 o 
  -8   4   4       73.65      114.39     51.29 o 
  -7   4   4        8.54       24.19     33.37 o 
  -6   4   4       47.02       52.75     32.79 o 
  -5   4   4      198.17      202.25     45.32 o 
  -4   4   4      321.20      367.03     51.34 o 
  -3   4   4     1531.72     1389.85     54.82 o 
  -2   4   4       20.75       22.93     12.36 o 
  -1   4   4      133.32      141.50     17.52 o 
   0   4   4     4941.77     5039.68    351.69 o 
   1   4   4      312.81      354.39     22.60 o 
   2   4   4     5188.18     5311.87     80.27 o 
   3   4   4      597.11      608.20     31.33 o 
   4   4   4      295.75      336.72     46.41 o 
   5   4   4      150.66      197.24     22.37 o 
   6   4   4     1708.30     1788.53    106.81 o 
   7   4   4     2326.33     2358.28    130.56 o 
   8   4   4      413.75      536.09     67.32 o 
  10   4   4       17.13       20.55     44.44 o 
  -8   5   4       82.87      167.57     56.39 o 
  -7   5   4      101.31      137.12     45.76 o 
  -6   5   4       67.00       59.60     36.72 o 
  -5   5   4       46.72       58.29     28.27 o 
  -4   5   4       46.14       45.13     17.52 o 
  -3   5   4       65.87       57.80     17.98 o 
  -2   5   4     2432.54     2276.08    222.73 o 
  -1   5   4     1383.66     1260.70     85.97 o 
   0   5   4       28.25       41.04     12.79 o 
   1   5   4        2.72       24.26      9.83 o 
   2   5   4     1255.87     1148.34     35.24 o 
   3   5   4       30.57       47.11     11.37 o 
   4   5   4        2.62       16.32     15.88 o 
   5   5   4      849.16      850.40     71.84 o 
   6   5   4      104.91      108.85     32.35 o 
   7   5   4      183.70      203.13     42.99 o 
   8   5   4        0.82        0.00     24.92 o 
  10   5   4      138.23      195.99     58.00 o 
  -8   6   4       10.45       41.97     44.01 o 
  -7   6   4       47.95       96.61     47.80 o 
  -6   6   4       97.33      131.15     42.70 o 
  -5   6   4      326.04      329.47     56.39 o 
  -4   6   4       12.69        0.79     15.19 o 
  -3   6   4        2.10        0.07     13.63 o 
  -2   6   4      154.76      151.98     23.34 o 
  -1   6   4       13.42       21.54     13.85 o 
   0   6   4     4882.85     4853.88    412.89 o 
   1   6   4     1359.57     1265.27     71.47 o 
   2   6   4       49.30       75.22     11.04 o 
   3   6   4       15.03       50.13     22.73 o 
   4   6   4     1584.90     1631.45     97.78 o 
   5   6   4     6359.38     6248.63    200.65 o 
   6   6   4     1551.67     1491.12    102.73 o 
   7   6   4      499.13      570.19     69.65 o 
   8   6   4       43.62       49.25     32.64 o 
  -7   7   4       45.83       38.61     32.49 o 
  -6   7   4        2.20       50.13     33.37 o 
  -5   7   4        9.82       22.15     29.73 o 
  -4   7   4       14.89       30.86     19.41 o 
  -3   7   4       44.75       40.87     20.43 o 
  -2   7   4      146.45      150.40     24.87 o 
  -1   7   4       64.69       69.57     18.52 o 
   0   7   4      159.15      148.09     21.08 o 
   1   7   4       41.92       29.18     21.49 o 
   2   7   4        6.53       33.37     22.44 o 
   3   7   4      410.69      430.74     53.33 o 
   4   7   4       18.60       41.82     24.92 o 
   5   7   4      580.47      542.65     62.95 o 
   6   7   4      199.73      276.42     48.96 o 
   7   7   4      629.23      650.92     75.77 o 
   8   7   4     1034.72     1014.33     96.76 o 
  -7   8   4       13.89       56.54     42.26 o 
  -6   8   4        4.82       10.93     32.06 o 
  -5   8   4       17.26       28.73     23.54 o 
  -4   8   4       15.53       31.53     19.43 o 
  -3   8   4       29.11       22.74     19.21 o 
  -2   8   4     1387.73     1349.66    121.82 o 
  -1   8   4     1051.94     1033.18     55.79 o 
   0   8   4       68.07       78.82     18.80 o 
   1   8   4      143.55      159.13     34.90 o 
   2   8   4      130.93      153.59     36.14 o 
   3   8   4     5616.76     5405.66    191.33 o 
   4   8   4     3096.49     2916.96    143.39 o 
   5   8   4      343.81      424.91     59.16 o 
   6   8   4        8.67       14.13     25.50 o 
   7   8   4      849.28      895.58     91.07 o 
   8   8   4     2320.96     2431.29    151.55 o 
   9   8   4      533.12      501.27     84.81 o 
  -6   9   4       29.51       41.09     35.12 o 
  -5   9   4       69.44       71.23     29.86 o 
  -4   9   4      255.08      244.20     37.85 o 
  -3   9   4       23.60       34.38     23.23 o 
  -2   9   4        1.03       13.38     20.49 o 
  -1   9   4       22.38       20.30     18.65 o 
   0   9   4       39.51       88.12     20.75 o 
   1   9   4      144.97      173.84     42.99 o 
   2   9   4        7.21        0.00     20.55 o 
   3   9   4      678.82      607.64     68.63 o 
   4   9   4      764.13      847.34     82.18 o 
   5   9   4     1323.68     1218.48    100.54 o 
   6   9   4     2634.20     2463.20    146.30 o 
   7   9   4      295.48      359.77     61.35 o 
   8   9   4        2.05       13.99     40.07 o 
   9   9   4       40.77       52.46     54.79 o 
  -6  10   4       18.75       27.98     34.97 o 
  -5  10   4       85.07       61.12     33.51 o 
  -4  10   4      202.13      176.99     34.86 o 
  -3  10   4      538.96      550.83     84.44 o 
  -2  10   4      127.35      103.98     26.17 o 
  -1  10   4       92.25      116.92     27.10 o 
   0  10   4       54.80       65.14     38.91 o 
   1  10   4     1507.41     1544.31    114.97 o 
   2  10   4     1885.29     1933.66    125.46 o 
   3  10   4      323.22      363.56     56.68 o 
   4  10   4       35.51       60.18     30.02 o 
   5  10   4      594.19      615.22     76.21 o 
   6  10   4     3326.90     3299.47    175.59 o 
   7  10   4      867.89      931.28     96.61 o 
   8  10   4       69.66       25.21     52.46 o 
  -5  11   4       27.31       61.89     30.01 o 
  -4  11   4       28.76       13.32     24.38 o 
  -3  11   4        6.58        6.73     23.42 o 
  -2  11   4        7.97       15.92     22.02 o 
  -1  11   4       39.69       89.18     43.42 o 
   0  11   4       30.52        2.62     36.87 o 
   1  11   4      175.05      244.95     56.10 o 
   2  11   4      986.81     1037.80     97.34 o 
   3  11   4      995.84      907.38     92.38 o 
   4  11   4     2675.35     2412.93    150.82 o 
   5  11   4      461.62      470.23     70.53 o 
   6  11   4        1.81       34.24     36.43 o 
   7  11   4        2.66       47.74     31.64 o 
   8  11   4       27.20       41.97     60.04 o 
  -4  12   4       23.72       60.31     30.96 o 
  -3  12   4       23.65       28.56     26.63 o 
  -2  12   4       90.04      117.88     54.06 o 
  -1  12   4       97.44      140.47     53.62 o 
   0  12   4      640.07      659.81     88.16 o 
   1  12   4      111.34      197.59     57.41 o 
   2  12   4       19.38       26.37     29.73 o 
   3  12   4      175.60      274.97     55.81 o 
   4  12   4     1390.41     1272.15     79.64 o 
   5  12   4      621.68      612.49     58.42 o 
   6  12   4        6.52       16.42     31.25 o 
   7  12   4        1.22       11.36     29.48 o 
  -3  13   4        2.99       26.37     51.00 o 
  -2  13   4        1.46        0.00     47.36 o 
  -1  13   4       84.69       81.02     55.23 o 
   0  13   4      284.63      283.13     70.67 o 
   1  13   4      312.11      318.83     70.67 o 
   2  13   4     1113.96     1283.47    119.78 o 
   3  13   4      137.94      184.77     50.42 o 
   4  13   4        0.94       14.86     35.26 o 
   5  13   4       21.51       49.93     31.43 o 
   6  13   4        7.54       49.11     34.05 o 
  -1  14   4       36.03        9.47     54.64 o 
   0  14   4        1.72       18.65     54.50 o 
   1  14   4       32.38       48.82     52.60 o 
   2  14   4      111.64      162.91     57.12 o 
   3  14   4       92.95      164.95     55.37 o 
   4  14   4        6.79       57.41     40.65 o 
  -1 -12   5        0.40       30.89     42.11 o 
   0 -12   5       31.44       61.35     51.15 o 
   1 -12   5       51.58      107.68     52.60 o 
  -4 -11   5       18.79       27.39     49.11 o 
  -1 -11   5      435.18      490.63     73.44 o 
   0 -11   5       82.10      110.16     47.21 o 
   1 -11   5       54.83       77.00     33.51 o 
   2 -11   5       56.12       90.80     30.84 o 
   3 -11   5      107.20      108.13     32.27 o 
  -5 -10   5      151.56      231.54     68.92 o 
  -4 -10   5       12.54        0.00     42.99 o 
  -3 -10   5       40.53       63.68     49.69 o 
  -2 -10   5      195.56      228.46     38.09 o 
  -1 -10   5      119.49      108.86     29.01 o 
   0 -10   5       76.41      106.42     29.36 o 
   1 -10   5        1.65       34.04     23.59 o 
   2 -10   5        4.61       42.78     25.60 o 
   3 -10   5       54.01       76.45     35.48 o 
   4 -10   5      161.26      235.04     55.66 o 
  -6  -9   5       73.93       82.91     56.25 o 
  -5  -9   5        2.50       26.96     46.34 o 
  -4  -9   5      465.27      429.72     74.46 o 
  -3  -9   5      864.51      844.14     92.38 o 
  -2  -9   5      379.25      362.87     33.66 o 
  -1  -9   5       56.83       63.75     21.38 o 
   0  -9   5       27.15       37.78     23.01 o 
   1  -9   5      252.18      207.80     32.93 o 
   2  -9   5      374.02      405.37     46.21 o 
   3  -9   5      373.44      460.66     76.87 o 
   4  -9   5       43.97       75.63     39.34 o 
   5  -9   5       11.73       42.99     36.72 o 
  -7  -8   5      294.30      352.78     82.04 o 
  -6  -8   5      113.48      121.24     55.81 o 
  -5  -8   5      119.40      131.87     51.58 o 
  -4  -8   5      185.81      156.65     49.54 o 
  -3  -8   5      113.49      107.42     26.71 o 
  -2  -8   5      132.60      146.13     23.82 o 
  -1  -8   5       34.96       54.98     18.69 o 
   0  -8   5       12.40       27.06     16.37 o 
   1  -8   5       22.27       22.47     18.70 o 
   2  -8   5      616.28      610.62     68.12 o 
   3  -8   5      267.59      282.56     51.29 o 
   4  -8   5      316.77      344.33     59.16 o 
   5  -8   5      223.09      306.15     58.29 o 
   6  -8   5      203.91      255.59     57.56 o 
  -7  -7   5       33.58       45.32     49.40 o 
  -6  -7   5      208.82      236.50     63.82 o 
  -5  -7   5      495.68      595.98     82.48 o 
  -4  -7   5      298.26      245.98     35.99 o 
  -3  -7   5       14.12       18.54     18.82 o 
  -2  -7   5        4.37        5.91     16.09 o 
  -1  -7   5      171.84      169.03     21.97 o 
   0  -7   5      956.41      915.97     82.33 o 
   1  -7   5      869.23      804.16     54.68 o 
   2  -7   5      536.09      558.28     48.02 o 
   3  -7   5       15.89       11.38     16.66 o 
   4  -7   5       36.05       56.25     30.02 o 
   5  -7   5       47.88       45.32     34.68 o 
   6  -7   5      370.26      427.10     70.09 o 
   7  -7   5      137.01      176.46     41.38 o 
  -8  -6   5        9.74       15.01     42.55 o 
  -7  -6   5      244.12      229.94     59.16 o 
  -6  -6   5       21.45        0.00     38.61 o 
  -5  -6   5       69.23       40.49     23.08 o 
  -4  -6   5        1.05        0.86     19.79 o 
  -3  -6   5       73.48       66.36     22.53 o 
  -2  -6   5        7.32       13.44     13.56 o 
  -1  -6   5        0.19        0.00     13.78 o 
   0  -6   5      625.22      634.92     37.36 o 
   1  -6   5      648.02      616.63     46.67 o 
   2  -6   5      389.92      354.46     36.65 o 
   3  -6   5      647.91      607.64     70.24 o 
   4  -6   5     1057.47     1024.83     94.86 o 
   5  -6   5       23.09        8.60     27.25 o 
   6  -6   5      393.92      459.45     68.78 o 
   7  -6   5      418.88      461.05     69.07 o 
   8  -6   5       93.08      195.70     39.49 o 
  -8  -5   5       20.20       18.65     41.68 o 
  -7  -5   5      101.07      104.48     45.32 o 
  -6  -5   5       17.74       20.80     32.28 o 
  -5  -5   5        1.46        4.37     19.64 o 
  -4  -5   5       77.67       67.28     22.96 o 
  -3  -5   5       87.88       88.76     22.77 o 
  -2  -5   5      869.24      809.43     38.60 o 
  -1  -5   5     2002.22     1967.84     59.16 o 
   0  -5   5     1101.67     1090.73     44.91 o 
   1  -5   5        8.08       11.08     14.44 o 
   2  -5   5       60.33       75.63     29.00 o 
   3  -5   5     1381.86     1301.25     96.32 o 
   4  -5   5     2453.75     2347.79    136.25 o 
   5  -5   5     2055.34     2042.37    133.77 o 
   6  -5   5      275.75      304.84     55.23 o 
   7  -5   5        2.49        0.00     31.77 o 
   8  -5   5        9.69       55.08     33.95 o 
  -8  -4   5        6.28        0.00     34.53 o 
  -7  -4   5       35.64       54.85     25.37 o 
  -6  -4   5        1.03       10.46     18.07 o 
  -5  -4   5       55.90       55.31     20.19 o 
  -4  -4   5       10.74        0.00     16.49 o 
  -3  -4   5       14.55       11.29     15.49 o 
  -2  -4   5      273.66      302.42     23.35 o 
  -1  -4   5      685.07      615.07     31.95 o 
   0  -4   5       58.51       67.19     14.65 o 
   1  -4   5      570.84      481.30     53.77 o 
   2  -4   5     2440.91     2302.62    118.18 o 
   3  -4   5        0.37        0.00     19.82 o 
   4  -4   5     3010.05     2999.58    146.74 o 
   5  -4   5     2165.24     2148.16    131.44 o 
   6  -4   5      782.40      804.07     86.26 o 
   7  -4   5      385.94      437.30     68.49 o 
   8  -4   5       25.29      106.66     39.78 o 
  -8  -3   5       43.76      109.29     45.61 o 
  -7  -3   5      150.72      169.33     32.25 o 
  -6  -3   5       10.70       28.42     19.98 o 
  -5  -3   5      127.84      130.27     26.01 o 
  -4  -3   5      403.59      380.82     37.01 o 
  -3  -3   5     2075.49     1946.53     76.03 o 
  -2  -3   5     1403.68     1388.70     60.96 o 
  -1  -3   5      170.85      190.64     23.75 o 
   0  -3   5       11.90       39.49     24.33 o 
   1  -3   5     4691.23     4540.54    151.84 o 
   2  -3   5    12517.36    12734.34    267.97 o 
   3  -3   5     8183.72     8351.47    224.99 o 
   4  -3   5     2241.18     2364.69    125.46 o 
   5  -3   5        0.08       29.00     20.55 o 
   6  -3   5       10.18       30.75     25.65 o 
   7  -3   5       44.26       59.89     33.08 o 
   8  -3   5        4.33       46.34     28.85 o 
   9  -3   5        2.17       56.68     26.96 o 
  -9  -2   5       41.44       80.29     45.03 o 
  -8  -2   5        6.74       24.45     24.73 o 
  -7  -2   5      237.20      278.89     51.58 o 
  -6  -2   5       10.22       10.95     18.74 o 
  -5  -2   5       18.97       33.95     18.70 o 
  -4  -2   5       34.86       24.49     16.61 o 
  -3  -2   5      499.96      558.82     40.72 o 
  -2  -2   5        8.15       12.52     12.22 o 
  -1  -2   5       82.60       95.66     19.55 o 
   0  -2   5     4295.29     4202.47    137.56 o 
   1  -2   5      168.50      170.63     32.35 o 
   2  -2   5     7414.30     7763.50    196.57 o 
   3  -2   5     5720.03     5833.77    177.77 o 
   4  -2   5     2669.71     2564.91    124.15 o 
   5  -2   5     1367.54     1258.70     92.38 o 
   6  -2   5      210.21      181.13     40.07 o 
   7  -2   5       21.57       23.31     24.48 o 
   8  -2   5        2.51       14.13     26.81 o 
   9  -2   5        0.35       39.49     34.97 o 
  -9  -1   5      140.99      213.72     43.35 o 
  -8  -1   5        1.53       20.37     24.25 o 
  -7  -1   5       83.97      121.71     28.47 o 
  -6  -1   5      380.17      401.46     41.41 o 
  -5  -1   5      843.39      855.48    119.41 o 
  -4  -1   5     1164.10     1208.17     61.48 o 
  -3  -1   5      952.65      978.85     52.03 o 
  -2  -1   5       19.69       37.57     14.94 o 
  -1  -1   5     7111.92     6887.83    369.17 o 
   0  -1   5    21744.72    21519.46    313.73 o 
   1  -1   5    17841.61    19923.13    301.05 o 
   2  -1   5     6638.99     7080.82    177.63 o 
   3  -1   5       13.79       10.64     17.19 o 
   4  -1   5       47.54       46.78     21.27 o 
   5  -1   5     1544.87     1504.09     96.03 o 
   6  -1   5       35.38       30.02     21.42 o 
   7  -1   5       18.48       28.56     22.00 o 
   8  -1   5        1.40        0.00     23.17 o 
   9  -1   5       15.86       87.87     39.63 o 
  -9   0   5       95.52      129.25     56.54 o 
  -8   0   5       21.72       52.78     27.08 o 
  -7   0   5        1.71       14.73     19.78 o 
  -6   0   5        0.22        5.25     16.18 o 
  -5   0   5      273.64      295.06     33.99 o 
  -4   0   5       23.97       27.79     15.48 o 
  -3   0   5       95.85      112.53     20.75 o 
  -2   0   5      841.15      820.24     43.27 o 
  -1   0   5     1950.42     1983.00     64.02 o 
   0   0   5     4690.64     5020.53    139.60 o 
   1   0   5     8490.15     9249.38    189.43 o 
   2   0   5     1255.07     1232.47     69.51 o 
   3   0   5     4392.70     4662.50    141.64 o 
   4   0   5      245.98      281.67     37.89 o 
   5   0   5      177.75      175.88     33.66 o 
   6   0   5        1.55        2.19     20.98 o 
   7   0   5        2.16        7.14     18.94 o 
   8   0   5        1.00       13.55     21.27 o 
   9   0   5       23.65       94.86     37.45 o 
  -9   1   5       61.08       52.90     47.80 o 
  -8   1   5      164.98      223.97     56.68 o 
  -7   1   5      308.24      353.48     41.73 o 
  -6   1   5      543.46      568.44     48.17 o 
  -5   1   5      421.24      478.16     47.72 o 
  -4   1   5      135.26      135.74     22.96 o 
  -3   1   5     2143.35     2209.77    283.49 o 
  -2   1   5    11570.28    12507.87    527.18 o 
  -1   1   5    18690.48    20559.94    897.47 o 
   0   1   5     2619.05     2601.19     63.04 o 
   1   1   5        4.13       13.11     14.72 o 
   2   1   5      138.07      119.05     27.54 o 
   3   1   5     7446.47     7959.20    175.44 o 
   4   1   5       67.87       74.61     23.17 o 
   5   1   5        8.05       14.43     16.17 o 
   6   1   5        5.43        5.25     16.32 o 
   7   1   5       55.22       54.21     28.27 o 
   8   1   5      357.20      424.47     56.54 o 
  -9   2   5        0.95       24.48     46.48 o 
  -8   2   5        1.52       14.43     37.89 o 
  -7   2   5      106.81      117.88     41.82 o 
  -6   2   5       57.62      111.17     25.94 o 
  -5   2   5        0.93        5.71     16.20 o 
  -4   2   5      120.00      126.31     22.66 o 
  -3   2   5     1647.26     1694.71    118.02 o 
  -2   2   5      592.58      667.52     41.46 o 
  -1   2   5     1387.23     1657.25    109.00 o 
   0   2   5       86.15       97.63     14.30 o 
   1   2   5     3577.91     3581.84    162.77 o 
   2   2   5      407.69      399.40     42.55 o 
   3   2   5      768.80      831.96     66.37 o 
   4   2   5      100.21      112.78     23.46 o 
   5   2   5       63.79       55.08     20.25 o 
   6   2   5      255.56      274.68     38.91 o 
   7   2   5        1.49        0.00     13.94 o 
   8   2   5        1.88       21.86     27.98 o 
   9   2   5        6.88       35.70     35.12 o 
  -8   3   5      144.36      150.23     53.48 o 
  -7   3   5       34.18       47.50     35.26 o 
  -6   3   5      100.02       95.44     37.59 o 
  -5   3   5      482.56      500.07     42.09 o 
  -4   3   5     1517.11     1636.88    300.98 o 
  -3   3   5     4750.47     4844.18    320.20 o 
  -2   3   5      930.13      989.50     41.72 o 
  -1   3   5     1288.00     1257.10     80.14 o 
   0   3   5       58.25       72.72     16.03 o 
   1   3   5     6078.67     6175.99    101.23 o 
   2   3   5     2874.39     2797.83    103.46 o 
   3   3   5       31.06       57.54     20.55 o 
   4   3   5       32.07       46.28     12.34 o 
   5   3   5      137.52      140.84     20.66 o 
   6   3   5      967.37     1009.83    181.56 o 
   7   3   5       47.16       29.58     26.81 o 
   8   3   5      525.63      577.48     73.44 o 
   9   3   5       32.66       22.00     34.97 o 
  -8   4   5       55.52       37.89     42.84 o 
  -7   4   5       27.00       38.03     37.30 o 
  -6   4   5       45.13       37.74     33.22 o 
  -5   4   5      475.59      379.16     59.60 o 
  -4   4   5       38.48       40.36     22.73 o 
  -3   4   5      201.43      221.07     24.75 o 
  -2   4   5      580.25      581.08     35.44 o 
  -1   4   5      492.32      512.71     32.61 o 
   0   4   5     1684.60     1624.44     80.44 o 
   1   4   5      372.07      398.51     33.08 o 
   2   4   5      119.79      131.22     31.62 o 
   3   4   5      229.15      252.32     21.05 o 
   4   4   5      974.56      964.78     43.93 o 
   5   4   5     1155.47     1151.71    108.12 o 
   6   4   5        0.24        6.12     21.86 o 
   7   4   5       35.82       40.51     27.54 o 
   8   4   5     1232.73     1242.96    105.21 o 
   9   4   5       12.93       33.08     36.28 o 
  -8   5   5        0.58        0.15     43.57 o 
  -7   5   5      119.91      142.95     47.65 o 
  -6   5   5       34.79       24.92     31.62 o 
  -5   5   5      493.81      500.39     66.59 o 
  -4   5   5       40.55       30.31     19.96 o 
  -3   5   5      515.83      481.21     36.75 o 
  -2   5   5      236.10      223.93     25.73 o 
  -1   5   5     1412.60     1470.05     56.36 o 
   0   5   5     1825.39     1858.36    182.22 o 
   1   5   5      438.10      378.41     26.85 o 
   2   5   5       12.02       68.36     32.13 o 
   3   5   5       81.47       92.14     13.61 o 
   4   5   5     1434.79     1368.43     89.76 o 
   5   5   5      629.66      678.02     67.18 o 
   6   5   5     1435.16     1277.06     96.17 o 
   7   5   5      311.11      289.25     51.29 o 
   8   5   5       55.32       32.93     32.49 o 
   9   5   5       26.32       60.76     39.93 o 
  -8   6   5        6.27       26.96     43.42 o 
  -7   6   5      119.47      127.36     48.38 o 
  -6   6   5       40.78       83.79     37.30 o 
  -5   6   5        1.26        6.56     24.48 o 
  -4   6   5      216.39      217.74     30.23 o 
  -3   6   5        4.59        0.00     16.38 o 
  -2   6   5      603.60      612.72     51.15 o 
  -1   6   5     1363.06     1336.98     56.90 o 
   0   6   5      580.58      598.34     36.64 o 
   1   6   5      265.70      309.39     24.69 o 
   2   6   5      472.36      441.29     31.98 o 
   3   6   5     6468.82     6465.60    195.55 o 
   4   6   5      219.42      222.51     40.51 o 
   5   6   5       30.33       27.10     23.75 o 
   6   6   5     2071.13     2026.05    123.86 o 
   7   6   5       89.19       84.08     34.24 o 
   8   6   5      316.81      308.77     56.98 o 
   9   6   5       63.56       65.28     39.63 o 
  -7   7   5       16.36       32.06     39.78 o 
  -6   7   5        0.25       33.95     35.26 o 
  -5   7   5       37.77       75.63     34.24 o 
  -4   7   5      171.38      157.62     28.66 o 
  -3   7   5        6.96       28.35     18.10 o 
  -2   7   5      529.21      565.61     42.76 o 
  -1   7   5      206.03      203.02     26.98 o 
   0   7   5        3.92       14.03     14.04 o 
   1   7   5        3.91       12.27     17.78 o 
   2   7   5     1055.90      945.70     77.96 o 
   3   7   5     1493.85     1562.08    100.40 o 
   4   7   5      690.59      626.00     67.18 o 
   5   7   5      938.38      822.57     80.14 o 
   6   7   5       22.96        6.85     26.67 o 
   7   7   5      106.49      117.30     41.97 o 
   8   7   5      645.81      745.92     86.70 o 
   9   7   5      191.98      230.23     60.91 o 
  -7   8   5        1.98       61.06     35.26 o 
  -6   8   5        0.44        0.00     29.58 o 
  -5   8   5       28.02       67.32     38.03 o 
  -4   8   5      209.19      200.69     32.55 o 
  -3   8   5      540.52      517.75     45.74 o 
  -2   8   5       76.51       85.45     22.81 o 
  -1   8   5       13.50        7.40     17.10 o 
   0   8   5      149.23      124.92     22.69 o 
   1   8   5     4732.79     4264.02    351.61 o 
   2   8   5     1615.81     1620.66    106.96 o 
   3   8   5       36.18       52.90     29.00 o 
   4   8   5      760.66      733.39     74.90 o 
   5   8   5       10.74        0.00     23.02 o 
   6   8   5     1805.19     1786.20    123.42 o 
   7   8   5      767.12      786.58     87.28 o 
   8   8   5      114.56      108.27     44.15 o 
  -6   9   5        0.62       25.06     35.70 o 
  -5   9   5        1.46       19.82     31.62 o 
  -4   9   5        8.83       25.60     23.73 o 
  -3   9   5        8.98        4.93     20.75 o 
  -2   9   5        8.58       12.07     19.87 o 
  -1   9   5       43.21       35.43     20.62 o 
   0   9   5      109.65      132.42     24.23 o 
   1   9   5     1383.72     1353.71    100.98 o 
   2   9   5       11.52        8.74     26.67 o 
   3   9   5      479.87      419.96     59.74 o 
   4   9   5        1.51        0.58     22.29 o 
   5   9   5       11.41       26.23     27.83 o 
   6   9   5     1124.72     1262.49    108.56 o 
   7   9   5      418.65      491.94     71.69 o 
   8   9   5        0.78        0.00     37.30 o 
  -6  10   5       35.48       84.37     40.95 o 
  -5  10   5       97.80      125.46     51.88 o 
  -4  10   5        0.54       13.55     24.02 o 
  -3  10   5       21.68       22.00     23.07 o 
  -2  10   5        4.16       21.58     21.87 o 
  -1  10   5     1388.23     1427.94    106.45 o 
   0  10   5     1199.74     1262.20    105.79 o 
   1  10   5       49.79       76.94     37.45 o 
   2  10   5       26.78       28.12     31.77 o 
   3  10   5       84.58      134.64     37.30 o 
   4  10   5     3516.52     3600.81    178.79 o 
   5  10   5     2547.81     2451.54    150.23 o 
   6  10   5      187.35      237.23     52.17 o 
   7  10   5       96.22      105.21     44.74 o 
   8  10   5        2.78        0.00     35.99 o 
  -5  11   5        0.51        0.00     32.64 o 
  -4  11   5        3.52       17.98     27.98 o 
  -3  11   5        0.88        7.45     24.40 o 
  -2  11   5       31.01        8.77     23.40 o 
  -1  11   5      417.90      490.77     74.90 o 
   0  11   5      265.97      396.79     68.63 o 
   1  11   5        1.22        5.39     36.14 o 
   2  11   5       15.82       14.86     30.02 o 
   3  11   5       25.74       63.97     30.31 o 
   4  11   5      725.02      815.14     90.20 o 
   5  11   5      578.31      651.06     82.62 o 
   6  11   5        7.75       46.78     35.12 o 
   7  11   5        1.34        0.00     32.35 o 
  -4  12   5       13.89       39.31     28.62 o 
  -3  12   5      128.32      160.39     37.35 o 
  -2  12   5      265.16      330.92     71.26 o 
  -1  12   5        0.89       16.90     41.68 o 
   0  12   5      384.99      409.90     76.06 o 
   1  12   5      273.58      358.46     70.96 o 
   2  12   5     2324.30     2620.28    163.93 o 
   3  12   5     2721.54     2712.52    167.57 o 
   4  12   5      299.60      311.69     58.72 o 
   5  12   5        4.68       38.32     37.59 o 
   6  12   5       10.81       29.14     35.99 o 
   7  12   5      249.37      236.98     44.66 o 
  -3  13   5       62.63      100.25     59.60 o 
  -2  13   5      200.38      268.85     72.28 o 
  -1  13   5       45.76       58.87     53.04 o 
   0  13   5       71.00      100.69     51.58 o 
   1  13   5       34.76       74.32     48.23 o 
   2  13   5      146.24      198.61     52.60 o 
   3  13   5      579.32      663.59     87.72 o 
   4  13   5        8.11       18.21     36.14 o 
   5  13   5       10.18       71.11     44.15 o 
   6  13   5       25.79       67.76     55.08 o 
  -1  14   5      204.93      247.14     73.88 o 
   0  14   5      626.35      811.21    110.16 o 
   1  14   5      935.50     1213.68    130.56 o 
   2  14   5      183.47      278.32     65.57 o 
   3  14   5       82.15       60.04     44.01 o 
   4  14   5        5.24       19.82     35.99 o 
  -1 -11   6        0.13       12.53     40.51 o 
   0 -11   6      188.47      242.05     41.79 o 
   1 -11   6      146.86      246.87     83.71 o 
   2 -11   6      146.81      191.16     38.71 o 
  -4 -10   6       88.92      146.88     64.41 o 
  -3 -10   6        3.17       31.04     49.98 o 
  -1 -10   6       58.15       94.69     29.51 o 
   0 -10   6        0.96       51.81     52.60 o 
   1 -10   6      127.08      180.72     34.86 o 
   2 -10   6      148.32      205.76     35.54 o 
   3 -10   6       95.70      186.23     48.96 o 
   4 -10   6        3.19       12.24     37.89 o 
  -5  -9   6        1.42       11.22     48.38 o 
  -4  -9   6       10.79       15.88     43.72 o 
  -3  -9   6        1.13       12.97     42.40 o 
  -2  -9   6       84.96       67.78     30.09 o 
  -1  -9   6      510.93      550.34     42.84 o 
   0  -9   6      313.77      343.25    103.46 o 
   1  -9   6       69.93      107.53     29.66 o 
   2  -9   6       49.55       93.71     26.19 o 
   3  -9   6      280.61      408.44     65.43 o 
   4  -9   6       11.60       81.02     36.28 o 
   5  -9   6       94.75      126.19     50.13 o 
  -6  -8   6        9.63       23.02     50.71 o 
  -5  -8   6       42.17       95.44     49.84 o 
  -4  -8   6       41.95       45.03     46.48 o 
  -3  -8   6       28.88       45.88     23.88 o 
  -2  -8   6        2.54       13.25     24.16 o 
  -1  -8   6      227.87      226.20     27.87 o 
   0  -8   6      633.05      584.48     51.03 o 
   1  -8   6      659.38      604.87    110.60 o 
   2  -8   6       92.98      119.39     27.85 o 
   3  -8   6       35.08       46.63     33.22 o 
   4  -8   6       71.75      124.01     37.74 o 
   5  -8   6      245.31      311.83     63.97 o 
   6  -8   6        6.82       26.96     31.18 o 
  -7  -7   6        2.96       20.84     53.92 o 
  -6  -7   6      104.77      105.79     55.23 o 
  -5  -7   6        0.30        0.00     40.95 o 
  -4  -7   6        0.91        4.23     21.13 o 
  -3  -7   6      368.31      330.23     39.54 o 
  -2  -7   6      682.83      671.18     69.36 o 
  -1  -7   6      329.53      357.01     32.39 o 
   0  -7   6        8.36       40.78     24.02 o 
   1  -7   6      363.47      423.34     42.75 o 
   2  -7   6       51.20       48.67     29.87 o 
   3  -7   6      621.16      562.18     72.86 o 
   4  -7   6       30.51       79.85     34.97 o 
   5  -7   6        0.30       15.15     31.18 o 
   6  -7   6       64.13      115.41     36.14 o 
   7  -7   6       60.84       37.89     24.48 o 
  -7  -6   6      117.85      139.74     55.37 o 
  -6  -6   6      132.29      109.72     49.25 o 
  -5  -6   6        2.02        0.00     23.03 o 
  -4  -6   6        4.55        0.00     20.78 o 
  -3  -6   6      123.20      118.21     25.95 o 
  -2  -6   6     1041.15      944.05     60.82 o 
  -1  -6   6     1645.32     1532.94     58.56 o 
   0  -6   6      724.53      741.33     69.43 o 
   1  -6   6       64.13       92.68     34.39 o 
   2  -6   6      379.33      386.44     57.27 o 
   3  -6   6      304.61      286.48     52.46 o 
   4  -6   6        0.72        0.00     23.90 o 
   5  -6   6       53.54       51.29     33.51 o 
   6  -6   6       18.86       28.85     25.21 o 
   7  -6   6        1.13       14.57     26.81 o 
  -8  -5   6       42.26       83.79     53.33 o 
  -7  -5   6        2.69       12.09     41.97 o 
  -6  -5   6       35.52       63.43     24.78 o 
  -5  -5   6       25.78       22.53     21.29 o 
  -4  -5   6      536.98      489.46     46.82 o 
  -3  -5   6      749.93      679.94     52.02 o 
  -2  -5   6      114.59      136.99     19.86 o 
  -1  -5   6      379.46      356.42     35.31 o 
   0  -5   6      152.89      167.57     43.57 o 
   1  -5   6      288.02      242.33     45.17 o 
   2  -5   6       56.43       50.42     25.79 o 
   3  -5   6       13.95        8.74     23.02 o 
   4  -5   6       17.15       28.56     23.90 o 
   5  -5   6      764.52      802.61     85.68 o 
   6  -5   6       26.70       56.25     33.81 o 
   7  -5   6       18.97       51.15     32.49 o 
   8  -5   6        1.02       40.36     21.86 o 
  -8  -4   6       70.64       90.93     49.84 o 
  -7  -4   6        3.12       30.79     25.10 o 
  -6  -4   6        8.24       36.85     21.36 o 
  -5  -4   6       17.13        6.13     17.31 o 
  -4  -4   6      397.37      394.35     41.39 o 
  -3  -4   6     2252.25     2176.13     87.77 o 
  -2  -4   6      778.26      670.20     47.48 o 
  -1  -4   6      105.47      117.79     25.35 o 
   0  -4   6      409.38      413.98     54.79 o 
   1  -4   6        1.99        1.75     19.23 o 
   2  -4   6      298.68      347.97     51.73 o 
   3  -4   6     2044.03     2052.13    120.65 o 
   4  -4   6      287.67      285.75     47.80 o 
   5  -4   6      177.89      154.02     37.01 o 
   6  -4   6       32.49       45.17     29.87 o 
   7  -4   6        0.54       18.21     27.25 o 
   8  -4   6       58.74      100.11     39.05 o 
  -8  -3   6       70.77       88.89     31.41 o 
  -7  -3   6        0.46        2.96     21.46 o 
  -6  -3   6       69.33       62.18     23.25 o 
  -5  -3   6      800.67      777.19     57.25 o 
  -4  -3   6      199.21      171.67     28.16 o 
  -3  -3   6       58.34       50.83     20.39 o 
  -2  -3   6      271.10      241.95     28.80 o 
  -1  -3   6      122.49      109.92     27.47 o 
   0  -3   6       41.74       45.90     24.04 o 
   1  -3   6      713.25      694.20     68.34 o 
   2  -3   6        0.07       12.39     19.96 o 
   3  -3   6     1828.51     1851.62    110.60 o 
   4  -3   6      774.03      776.09     74.02 o 
   5  -3   6       23.93       37.30     21.27 o 
   6  -3   6        3.94        0.00     16.32 o 
   7  -3   6       84.86      126.63     36.57 o 
   8  -3   6        1.74       36.43     28.85 o 
   9  -3   6        5.73       46.05     28.56 o 
  -8  -2   6        1.06       35.03     27.17 o 
  -7  -2   6        2.21       14.90     20.66 o 
  -6  -2   6       51.76       72.43     24.29 o 
  -5  -2   6      800.79      773.09     56.10 o 
  -4  -2   6      707.92      710.10     50.93 o 
  -3  -2   6       16.63       28.96     16.89 o 
  -2  -2   6       34.28       53.35     17.84 o 
  -1  -2   6      470.84      478.36     51.51 o 
   0  -2   6     4310.08     4106.45    148.49 o 
   1  -2   6     8842.48     9280.56    225.72 o 
   2  -2   6     3200.20     3079.43    131.58 o 
   3  -2   6      780.36      718.97     67.18 o 
   4  -2   6       84.70      138.14     34.24 o 
   5  -2   6      123.70      130.85     31.77 o 
   6  -2   6      129.95      149.80     36.43 o 
   7  -2   6       57.15       83.50     30.45 o 
   8  -2   6      149.04      201.96     46.19 o 
   9  -2   6       32.29       38.61     28.41 o 
  -8  -1   6        4.76       32.92     25.43 o 
  -7  -1   6      275.03      275.58     39.61 o 
  -6  -1   6      188.88      208.56     33.36 o 
  -5  -1   6       41.21       49.70     19.32 o 
  -4  -1   6      135.80       96.84     22.69 o 
  -3  -1   6      755.61      686.25     47.01 o 
  -2  -1   6     1957.61     1854.71    165.39 o 
  -1  -1   6     2557.45     2563.37    105.35 o 
   0  -1   6      217.26      170.49     34.24 o 
   1  -1   6     2539.32     2728.84    115.55 o 
   2  -1   6     4415.58     4720.93    155.48 o 
   3  -1   6      347.73      301.20     41.24 o 
   4  -1   6       67.21      103.46     28.12 o 
   5  -1   6      155.62      272.93     44.15 o 
   6  -1   6        6.19       11.07     17.34 o 
   7  -1   6       35.81       39.49     23.61 o 
   8  -1   6      219.05      230.52     47.94 o 
   9  -1   6      174.19      204.44     44.88 o 
  -8   0   6        8.22       19.33     24.96 o 
  -7   0   6       99.81       68.15     25.95 o 
  -6   0   6      206.34      221.29     33.67 o 
  -5   0   6       66.38       74.73     21.52 o 
  -4   0   6       41.53       53.92     18.68 o 
  -3   0   6     1499.56     1490.44     96.03 o 
  -2   0   6     5107.07     5316.44    183.00 o 
  -1   0   6    16298.45    16671.61    296.10 o 
   0   0   6     8844.03     9380.67    212.02 o 
   1   0   6     1571.52     1492.29     82.18 o 
   2   0   6       95.71      124.88     31.47 o 
   3   0   6      102.02      107.10     27.25 o 
   4   0   6        1.54       10.35     18.21 o 
   5   0   6       23.55       30.75     20.69 o 
   6   0   6      132.89      126.05     31.47 o 
   7   0   6       59.53       71.40     26.67 o 
   8   0   6      175.66      204.59     42.99 o 
  -8   1   6       90.22      106.52     47.07 o 
  -7   1   6       27.43       48.99     24.52 o 
  -6   1   6       84.27      106.09     26.52 o 
  -5   1   6      821.73      758.30     83.35 o 
  -4   1   6     1159.09     1140.88    199.49 o 
  -3   1   6     6206.01     6429.29    563.27 o 
  -2   1   6      218.45      231.70     18.30 o 
  -1   1   6     2739.41     2777.22     68.23 o 
   0   1   6     5094.47     4877.94    115.41 o 
   1   1   6     3959.57     3723.36    125.32 o 
   2   1   6      175.84      310.09     38.47 o 
   3   1   6      211.07      237.23     35.85 o 
   4   1   6        2.95        4.81     16.61 o 
   5   1   6       15.00       40.07     21.13 o 
   6   1   6      640.28      684.29     65.28 o 
   7   1   6      445.18      386.73     51.73 o 
   8   1   6       90.22       70.09     27.10 o 
  -8   2   6       16.56        1.89     38.32 o 
  -7   2   6        8.64        2.19     29.73 o 
  -6   2   6      141.95      190.98     34.39 o 
  -5   2   6      452.95      427.64     64.55 o 
  -4   2   6     3205.03     3349.23    510.88 o 
  -3   2   6     8275.23     8885.32    926.61 o 
  -2   2   6     6175.03     6942.29    681.01 o 
  -1   2   6     3050.15     3139.47    164.88 o 
   0   2   6      126.40      123.53     18.09 o 
   1   2   6       28.38        8.43     11.92 o 
   2   2   6       17.01       48.76     16.68 o 
   3   2   6      366.20      462.91     33.47 o 
   4   2   6      213.31      225.42     32.93 o 
   5   2   6       43.41       77.96     24.04 o 
   6   2   6      303.18      301.20     42.40 o 
   7   2   6      544.65      562.03     59.60 o 
   8   2   6       67.56       70.24     34.10 o 
   9   2   6      227.43      160.87     48.82 o 
  -8   3   6       50.06       93.40     50.86 o 
  -7   3   6      309.36      318.54     65.43 o 
  -6   3   6      275.55      277.74     55.23 o 
  -5   3   6     2678.44     2932.61    446.69 o 
  -4   3   6      384.99      402.39     48.96 o 
  -3   3   6     1123.34     1099.87     84.08 o 
  -2   3   6     4782.15     5223.05    404.15 o 
  -1   3   6     3497.71     3542.05    249.10 o 
   0   3   6      400.13      398.81     28.62 o 
   1   3   6      323.99      274.36     24.88 o 
   2   3   6      302.28      330.45     38.76 o 
   3   3   6        1.03       10.95     10.95 o 
   4   3   6     1311.03     1379.57     78.61 o 
   5   3   6      725.86      686.54     42.79 o 
   6   3   6       63.11       66.64     17.43 o 
   7   3   6       62.75       68.20     30.16 o 
   8   3   6       36.08       62.08     33.37 o 
   9   3   6        0.50       22.44     35.70 o 
  10   3   6       51.63       56.83     39.20 o 
  -8   4   6       42.33       68.49     51.29 o 
  -7   4   6       65.18       99.67     44.59 o 
  -6   4   6      689.15      623.81     82.33 o 
  -5   4   6     1736.61     1564.85    115.70 o 
  -3   4   6      513.80      476.68     34.66 o 
  -2   4   6        4.84       16.64     12.95 o 
  -1   4   6      584.38      557.45     36.50 o 
   0   4   6      461.50      390.71     30.13 o 
   1   4   6     2316.01     2490.36     70.49 o 
   2   4   6      332.87      311.73     25.94 o 
   3   4   6      335.04      307.84     29.07 o 
   4   4   6      178.19      203.87     32.64 o 
   5   4   6      101.01      140.90     20.82 o 
   6   4   6      512.12      456.97     60.33 o 
   7   4   6       33.66       39.63     30.45 o 
   8   4   6      126.07      110.74     39.78 o 
   9   4   6       61.89       91.66     40.36 o 
  -8   5   6       37.35       58.29     52.02 o 
  -7   5   6      350.80      420.98     77.67 o 
  -6   5   6      204.10      278.61     56.39 o 
  -5   5   6      344.29      350.89     57.56 o 
  -4   5   6     1516.52     1448.86    106.37 o 
  -3   5   6     2159.91     2077.47    163.93 o 
  -2   5   6      856.71      829.26     51.29 o 
  -1   5   6      426.68      413.19     33.02 o 
   0   5   6      217.30      269.12     25.72 o 
   1   5   6      102.88      103.78     17.61 o 
   2   5   6     1126.19     1029.36     44.51 o 
   3   5   6     1276.81     1233.94     47.84 o 
   4   5   6       61.48       81.02     29.00 o 
   5   5   6      124.12       78.10     30.31 o 
   6   5   6       41.40       48.82     28.85 o 
   7   5   6       42.92       62.37     30.45 o 
   8   5   6      198.29      167.57     48.82 o 
   9   5   6       65.33       54.35     37.89 o 
  -7   6   6      218.20      262.73     56.83 o 
  -6   6   6      279.42      251.36     54.50 o 
  -5   6   6       71.44       87.14     34.97 o 
  -4   6   6        0.06       21.27     23.31 o 
  -3   6   6      168.81      157.42     26.88 o 
  -2   6   6      708.78      746.08     62.95 o 
  -1   6   6      456.34      545.65     39.10 o 
   0   6   6        8.60        8.87     14.00 o 
   1   6   6     1615.30     1579.16     58.42 o 
   2   6   6       11.30        9.36     12.05 o 
   3   6   6       73.62       91.36     30.31 o 
   4   6   6     3643.16     3342.74    150.67 o 
   5   6   6      805.34      808.87     78.40 o 
   6   6   6      505.02      520.79     66.74 o 
   7   6   6      104.89      108.27     38.03 o 
   8   6   6      202.16      283.13     58.29 o 
   9   6   6      148.25      202.84     53.48 o 
  -7   7   6       21.87       65.86     37.45 o 
  -6   7   6      320.74      355.69     64.84 o 
  -5   7   6      580.68      547.46     75.48 o 
  -4   7   6      239.30      279.34     52.17 o 
  -3   7   6      503.42      458.61     70.16 o 
  -2   7   6      176.90      141.14     26.59 o 
  -1   7   6       50.65       45.35     19.09 o 
   0   7   6      533.90      516.27     37.74 o 
   1   7   6     1291.25     1253.78     53.79 o 
   2   7   6      105.41      116.57     34.53 o 
   3   7   6      675.39      620.90     67.03 o 
   4   7   6        8.72       17.19     22.29 o 
   5   7   6      194.82      143.09     40.80 o 
   6   7   6      654.35      579.95     72.42 o 
   7   7   6      143.70      156.94     44.88 o 
   8   7   6      141.16      143.09     49.25 o 
   9   7   6        7.83       47.36     49.25 o 
  -6   8   6        3.43       47.94     38.32 o 
  -5   8   6        0.09       24.63     30.02 o 
  -4   8   6      363.80      352.34     58.72 o 
  -3   8   6       37.06       14.11     18.88 o 
  -2   8   6       20.68       19.49     18.10 o 
  -1   8   6     1085.74     1085.54     81.09 o 
   0   8   6      443.13      434.74     37.09 o 
   1   8   6      191.02      223.82     43.13 o 
   2   8   6     3897.29     3757.75    164.08 o 
   3   8   6     3346.01     3103.33    151.98 o 
   4   8   6      505.07      485.38     63.68 o 
   5   8   6      151.23      158.54     43.42 o 
   6   8   6       51.31       74.75     36.14 o 
   7   8   6      135.58      195.41     51.29 o 
   8   8   6      258.83      238.83     59.60 o 
   9   8   6      383.14      446.77     81.16 o 
  -6   9   6       54.68      106.52     40.07 o 
  -5   9   6       52.42       66.74     40.22 o 
  -4   9   6        4.35       32.93     33.22 o 
  -3   9   6       36.47       29.57     22.58 o 
  -2   9   6      162.12      183.21     32.86 o 
  -1   9   6      438.32      521.43     60.40 o 
   0   9   6       15.15       33.97     19.70 o 
   1   9   6      778.89      959.25     88.45 o 
   2   9   6       83.70       50.27     35.26 o 
   3   9   6      173.85      193.22     44.01 o 
   4   9   6      650.48      680.35     77.38 o 
   5   9   6      515.91      524.73     70.09 o 
   6   9   6      114.68      111.18     42.55 o 
   7   9   6       25.78       58.43     39.63 o 
   8   9   6       48.60       68.05     46.63 o 
  -5  10   6        0.55       68.49     37.89 o 
  -4  10   6       28.95       35.12     33.22 o 
  -3  10   6      197.09      233.41     37.90 o 
  -2  10   6      604.94      528.16     66.52 o 
  -1  10   6       77.34       95.95     26.88 o 
   0  10   6      893.70      829.57     86.99 o 
   1  10   6     2312.50     2224.37    139.16 o 
   2  10   6      264.29      189.14     49.98 o 
   3  10   6      724.03      649.75     76.79 o 
   4  10   6        3.97       14.57     26.52 o 
   5  10   6        9.03        0.00     27.10 o 
   6  10   6       56.38       34.53     33.95 o 
   7  10   6      841.51      811.64     96.76 o 
   8  10   6      374.97      474.75     79.27 o 
  -4  11   6       12.47       16.17     39.63 o 
  -3  11   6      147.14      142.35     35.22 o 
  -2  11   6       35.10       66.40     26.63 o 
  -1  11   6      152.83      320.72     65.57 o 
   0  11   6      183.68      251.36     59.31 o 
   1  11   6       48.02       53.33     37.45 o 
   2  11   6      378.38      422.43     68.49 o 
   3  11   6      518.68      503.16     71.69 o 
   4  11   6       66.37      112.78     43.28 o 
   5  11   6       14.10       26.23     31.47 o 
   6  11   6       91.33       97.19     42.11 o 
   7  11   6      494.87      554.74     81.75 o 
  -4  12   6      121.76      113.37     48.38 o 
  -3  12   6       38.26       37.30     50.42 o 
  -2  12   6       20.46       12.24     49.98 o 
  -1  12   6      269.13      271.32     65.43 o 
   0  12   6       47.88       42.40     45.46 o 
   1  12   6      786.09      793.72     94.42 o 
   2  12   6       80.20       55.66     42.55 o 
   3  12   6        5.45       22.88     31.47 o 
   4  12   6        1.54       25.21     33.81 o 
   5  12   6      406.10      399.26     68.92 o 
   6  12   6      818.22      771.86     98.36 o 
   7  12   6       18.66       39.49     40.95 o 
  -2  13   6       70.54       31.91     56.54 o 
  -1  13   6        2.65       42.55     53.33 o 
   0  13   6       95.91      154.75     63.39 o 
   1  13   6      296.77      379.01     80.00 o 
   2  13   6       38.32       44.88     47.65 o 
   3  13   6       12.67       12.39     33.51 o 
   4  13   6       26.66       52.46     40.95 o 
   5  13   6      498.03      541.92     84.08 o 
   6  13   6      474.86      441.67     76.36 o 
  -1  14   6      266.10      335.29     84.22 o 
   0  14   6      128.64      218.58     70.38 o 
   1  14   6       16.27       51.00     55.96 o 
   2  14   6        3.15       10.49     56.10 o 
   3  14   6      120.39      213.77     56.25 o 
   4  14   6      469.70      519.19     83.35 o 
  -3 -10   7        3.24       51.15     58.72 o 
  -1 -10   7       58.66       87.28     41.24 o 
   0 -10   7       24.67       59.58     32.23 o 
   1 -10   7        3.09       59.53     31.77 o 
   2 -10   7       16.53       62.08     38.47 o 
   3 -10   7      217.95      301.93     64.41 o 
  -5  -9   7      163.95      232.27     74.17 o 
  -4  -9   7      495.70      559.99     94.42 o 
  -3  -9   7      400.57      483.78     82.48 o 
  -2  -9   7      171.11      205.86     41.34 o 
  -1  -9   7        2.09       20.25     33.66 o 
   0  -9   7        4.34       26.19     25.65 o 
   1  -9   7      736.56     1025.41    105.06 o 
   2  -9   7       81.22      171.95     48.96 o 
   3  -9   7       22.31       60.47     32.93 o 
   4  -9   7        0.11       16.17     38.47 o 
  -5  -8   7        2.55        0.00     49.98 o 
  -4  -8   7       46.61       72.28     51.73 o 
  -3  -8   7      332.18      304.10     42.03 o 
  -2  -8   7       83.91       71.10     31.33 o 
  -1  -8   7       31.22       47.50     20.77 o 
   0  -8   7       29.14       53.06     25.55 o 
   1  -8   7      147.86      331.51     66.74 o 
   2  -8   7        0.35       28.41     33.81 o 
   3  -8   7      234.40      350.16     60.04 o 
   4  -8   7      221.29      228.19     53.04 o 
   5  -8   7       11.10       65.72     38.03 o 
  -6  -7   7      260.51      335.88     79.27 o 
  -5  -7   7      563.01      666.36     97.19 o 
  -4  -7   7      207.70      215.07     37.68 o 
  -3  -7   7        2.54        0.71     19.08 o 
  -2  -7   7       43.48       36.92     27.94 o 
  -1  -7   7     1096.94     1073.37     91.58 o 
   0  -7   7      355.51      409.61     64.41 o 
   1  -7   7      136.41      127.79     50.71 o 
   2  -7   7      211.12      189.72     46.78 o 
   3  -7   7      249.12      286.92     55.52 o 
   4  -7   7       21.37       53.33     33.08 o 
   5  -7   7       69.73       95.59     36.14 o 
   6  -7   7       63.00      115.84     35.12 o 
  -7  -6   7        0.19       22.88     49.98 o 
  -6  -6   7       59.89       71.40     53.33 o 
  -5  -6   7      327.80      338.98     46.04 o 
  -4  -6   7      467.26      458.58     55.81 o 
  -3  -6   7      245.88      224.70     35.62 o 
  -2  -6   7      180.94      165.24     32.94 o 
  -1  -6   7        0.56        4.99     20.32 o 
   0  -6   7       20.11       24.48     30.75 o 
   1  -6   7     2203.33     2323.89    140.76 o 
   2  -6   7     1439.19     1547.95    117.45 o 
   3  -6   7      421.88      477.08     67.47 o 
   4  -6   7       45.47       89.62     36.43 o 
   5  -6   7       81.15      113.66     34.68 o 
   6  -6   7       50.41       53.33     32.79 o 
   7  -6   7       79.66      129.25     34.83 o 
  -7  -5   7      232.56      293.91     70.96 o 
  -6  -5   7      242.16      270.24     41.63 o 
  -5  -5   7        5.75        1.17     20.68 o 
  -4  -5   7       38.96       58.56     25.33 o 
  -3  -5   7      827.21      760.06     57.33 o 
  -2  -5   7      688.54      697.31     57.70 o 
  -1  -5   7      363.91      300.69     36.97 o 
   0  -5   7      904.83      943.95     85.83 o 
   1  -5   7      122.53      175.44     47.07 o 
   2  -5   7      130.13      143.53     40.65 o 
   3  -5   7      518.67      527.20     68.20 o 
   4  -5   7      178.02      276.42     51.73 o 
   5  -5   7       14.89        4.81     20.69 o 
   6  -5   7       29.39       41.82     31.04 o 
   7  -5   7      121.42      211.14     47.36 o 
  -7  -4   7      153.09      237.42     40.53 o 
  -6  -4   7      429.35      464.14     50.40 o 
  -5  -4   7      726.75      756.47     60.83 o 
  -4  -4   7      475.82      492.32     48.30 o 
  -3  -4   7       69.57       68.83     23.22 o 
  -2  -4   7      189.57      165.30     30.00 o 
  -1  -4   7     2823.21     2384.25    225.79 o 
   0  -4   7     4474.28     4405.17    176.17 o 
   1  -4   7     1149.82     1235.24     96.32 o 
   2  -4   7        3.16       47.94     28.56 o 
   3  -4   7      258.30      248.01     44.88 o 
   4  -4   7        0.70        0.44     19.67 o 
   5  -4   7      227.47      190.16     44.30 o 
   6  -4   7      357.63      355.84     59.74 o 
   7  -4   7      144.44      199.05     46.19 o 
   8  -4   7       58.66      143.53     35.85 o 
  -8  -3   7      100.56      149.26     38.51 o 
  -7  -3   7       40.77       59.40     27.48 o 
  -6  -3   7        7.66       37.00     23.10 o 
  -5  -3   7      383.42      408.02     44.58 o 
  -4  -3   7      235.79      246.91     34.97 o 
  -3  -3   7       48.56       26.25     19.57 o 
  -2  -3   7     1684.82     1584.30     93.48 o 
  -1  -3   7       29.38       40.35     20.39 o 
   0  -3   7      758.38      700.46     71.11 o 
   1  -3   7     1362.41     1349.63     96.32 o 
   2  -3   7      361.65      348.12     50.86 o 
   3  -3   7        0.97       25.21     18.51 o 
   4  -3   7        0.51       31.18     22.00 o 
   5  -3   7       55.97       26.23     22.59 o 
   6  -3   7      637.20      766.91     84.08 o 
   7  -3   7      209.64      247.14     50.27 o 
   8  -3   7      204.24      219.45     46.05 o 
  -8  -2   7      138.64      183.20     39.73 o 
  -7  -2   7      537.95      607.22     59.37 o 
  -6  -2   7      401.92      396.63     45.74 o 
  -5  -2   7      245.00      248.96     35.45 o 
  -4  -2   7        0.40        0.00     15.97 o 
  -3  -2   7     1241.52     1211.05     66.95 o 
  -2  -2   7     3587.62     3651.13    111.07 o 
  -1  -2   7      602.31      523.85     60.33 o 
   0  -2   7       32.99       38.03     28.56 o 
   1  -2   7       21.26       35.85     24.04 o 
   2  -2   7        6.60        6.56     20.84 o 
   3  -2   7        1.72       24.77     23.75 o 
   4  -2   7     1039.84     1020.45     85.54 o 
   5  -2   7      668.00      718.38     74.32 o 
   6  -2   7      221.08      263.75     48.38 o 
   7  -2   7      182.61      180.98     42.26 o 
   8  -2   7       34.19       41.24     25.21 o 
   9  -2   7      335.64      337.04     61.35 o 
  -8  -1   7        0.09       48.53     29.74 o 
  -7  -1   7       55.36       98.14     30.24 o 
  -6  -1   7      143.71      180.46     33.76 o 
  -5  -1   7       46.82       35.50     20.72 o 
  -4  -1   7      468.77      405.88     41.01 o 
  -3  -1   7      157.82      151.66     43.13 o 
  -2  -1   7      108.32      106.66     33.15 o 
  -1  -1   7      714.74      638.53     63.53 o 
   0  -1   7      995.92      922.10     73.73 o 
   1  -1   7       24.38       42.40     22.73 o 
   2  -1   7       80.02      111.91     32.49 o 
   3  -1   7        1.47        0.00     20.55 o 
   4  -1   7     1445.89     1579.42    103.17 o 
   5  -1   7      854.17      866.87     77.96 o 
   6  -1   7      813.26      733.98     75.19 o 
   7  -1   7      657.73      756.27     80.44 o 
   8  -1   7       11.20       21.86     22.59 o 
   9  -1   7      312.61      320.29     58.43 o 
  -8   0   7      181.19      237.37     45.19 o 
  -7   0   7       86.31      144.05     33.82 o 
  -6   0   7        7.83        6.49     21.47 o 
  -5   0   7        2.99       10.56     17.90 o 
  -4   0   7      461.68      487.40     43.71 o 
  -3   0   7       49.64       64.57     20.63 o 
  -2   0   7      812.74      883.70     81.75 o 
  -1   0   7       84.24      105.71     18.07 o 
   0   0   7      136.28      141.49     30.89 o 
   1   0   7      365.48      432.05     50.13 o 
   2   0   7      465.10      479.12     51.44 o 
   3   0   7     1181.90     1093.31     79.56 o 
   4   0   7      609.44      609.68     61.35 o 
   5   0   7       68.44       83.20     29.29 o 
   6   0   7      155.99      150.23     33.95 o 
   7   0   7     2428.79     2472.52    141.49 o 
   8   0   7     1776.72     1638.29    121.09 o 
  -8   1   7       51.42       57.85     45.03 o 
  -7   1   7        2.21       38.57     24.42 o 
  -6   1   7       75.46      107.99     27.78 o 
  -5   1   7       30.75       35.92     19.70 o 
  -4   1   7       10.48       38.07     19.54 o 
  -3   1   7      959.33      920.85    115.19 o 
  -2   1   7      608.71      590.30     61.49 o 
  -1   1   7      144.32      149.32     22.29 o 
   0   1   7       72.50       87.56     18.01 o 
   1   1   7        3.75       34.39     22.59 o 
   2   1   7     1061.13     1045.08     72.57 o 
   3   1   7     1516.87     1685.65     94.72 o 
   4   1   7     1807.96     1980.87    105.06 o 
   5   1   7     1721.61     1690.75    101.27 o 
   6   1   7      118.88      154.61     34.83 o 
   7   1   7     1039.74     1031.97     86.41 o 
  -8   2   7        6.90       38.47     45.03 o 
  -7   2   7      129.59      213.18     54.21 o 
  -6   2   7        4.17       36.40     24.23 o 
  -5   2   7      307.49      320.57     39.06 o 
  -4   2   7      412.18      491.35     46.70 o 
  -3   2   7      517.43      461.34     57.56 o 
  -2   2   7      232.30      246.26     24.04 o 
  -1   2   7        1.80       14.72     12.81 o 
   0   2   7      107.84      114.77     19.16 o 
   1   2   7      196.25      189.76     23.62 o 
   2   2   7      959.22      942.32    105.43 o 
   3   2   7       32.14       44.45     16.37 o 
   4   2   7      879.30      883.04     68.05 o 
   5   2   7     5813.81     6249.94    186.23 o 
   6   2   7     7757.15     7959.49    222.07 o 
   7   2   7     1361.53     1231.76     68.59 o 
   8   2   7      109.50       93.99     42.26 o 
   9   2   7      206.83      268.41     61.06 o 
  -8   3   7       22.26       42.84     48.82 o 
  -7   3   7        9.98       22.88     35.85 o 
  -6   3   7        9.04       22.44     31.91 o 
  -5   3   7      293.80      396.35    109.58 o 
  -4   3   7      719.51      648.00     72.28 o 
  -3   3   7      221.73      246.70     43.86 o 
  -2   3   7       73.68       92.31     27.47 o 
  -1   3   7       57.61       72.12     17.16 o 
   0   3   7      741.00      729.20     41.02 o 
   1   3   7      649.79      596.40     37.94 o 
   2   3   7     2862.13     2865.27     82.52 o 
   3   3   7     1913.38     1842.59     67.68 o 
   4   3   7      785.41      756.26     99.52 o 
   5   3   7     1302.26     1281.60    142.66 o 
   6   3   7     2803.38     2707.21    351.76 o 
   7   3   7      988.82      809.89     86.56 o 
   8   3   7       34.00       31.47     31.77 o 
   9   3   7       67.72       50.13     38.18 o 
  -7   4   7      223.90      277.88     67.76 o 
  -6   4   7      225.14      221.20     53.92 o 
  -5   4   7      199.24      186.23     44.59 o 
  -4   4   7      188.68      173.99     41.68 o 
  -3   4   7       84.74       85.54     28.27 o 
  -2   4   7        2.99        5.41     14.15 o 
  -1   4   7      432.70      506.20     49.62 o 
   0   4   7      449.25      462.79     34.30 o 
   1   4   7      157.90      183.60     23.08 o 
   2   4   7     1414.46     1325.75     79.49 o 
   3   4   7     6576.95     6487.29    125.15 o 
   4   4   7    11522.08    11267.36    499.01 o 
   5   4   7     3467.17     3183.77    154.02 o 
   6   4   7       90.86       91.07     32.93 o 
   7   4   7      435.15      411.80     64.84 o 
   8   4   7      117.36      147.03     45.46 o 
   9   4   7       11.69       30.89     38.18 o 
  -7   5   7       38.52       67.03     46.19 o 
  -6   5   7      485.21      414.71     67.76 o 
  -5   5   7       82.22      125.32     37.59 o 
  -4   5   7       11.47       21.71     20.69 o 
  -3   5   7        0.90       31.04     24.63 o 
  -2   5   7      269.70      269.31     29.61 o 
  -1   5   7       87.85       91.43     19.96 o 
   0   5   7     1814.06     1804.48    145.43 o 
   1   5   7     1560.32     1472.44     59.77 o 
   2   5   7     1127.07     1147.74     51.95 o 
   3   5   7      276.04      307.10     43.21 o 
   4   5   7     2446.07     2014.97    119.78 o 
   5   5   7     1869.42     1703.43    114.53 o 
   6   5   7       16.74       10.05     23.75 o 
   7   5   7      146.63      118.18     39.78 o 
   8   5   7        8.48        0.00     31.33 o 
   9   5   7       27.83       54.79     41.38 o 
  -7   6   7       10.09       35.99     28.71 o 
  -6   6   7       27.96       78.25     35.99 o 
  -5   6   7      188.27      186.66     46.34 o 
  -4   6   7       55.41       93.40     33.37 o 
  -3   6   7      301.42      311.54     49.69 o 
  -2   6   7       14.38       27.20     18.74 o 
  -1   6   7      118.09      100.87     22.08 o 
   0   6   7      517.57      494.68     37.91 o 
   1   6   7     3053.99     3017.95    134.57 o 
   2   6   7     4611.14     4207.14    162.04 o 
   3   6   7     2975.70     2788.58    138.29 o 
   4   6   7       10.51        6.41     23.61 o 
   5   6   7      430.32      406.55     59.60 o 
   6   6   7      483.21      466.88     66.16 o 
   7   6   7       50.28       44.44     33.66 o 
   8   6   7      297.57      270.30     58.58 o 
   9   6   7        7.03       24.04     41.24 o 
  -6   7   7        4.91       23.17     28.41 o 
  -5   7   7        0.12       21.42     28.12 o 
  -4   7   7       76.15      111.33     37.01 o 
  -3   7   7       57.56       50.71     28.27 o 
  -2   7   7      337.56      377.43     56.03 o 
  -1   7   7      904.95      929.16     54.64 o 
   0   7   7      841.74      882.90     51.20 o 
   1   7   7       18.95       20.83     16.42 o 
   2   7   7      797.88      691.28     71.98 o 
   3   7   7      644.72      539.44     65.28 o 
   4   7   7      137.16      140.76     40.51 o 
   5   7   7      133.59      104.19     38.18 o 
   6   7   7        3.71       12.53     24.77 o 
   7   7   7      107.64      126.48     42.55 o 
   8   7   7       55.02       87.58     43.57 o 
   9   7   7       14.40       27.25     42.70 o 
  -6   8   7       43.63      138.87     42.40 o 
  -5   8   7       16.79       33.51     34.24 o 
  -4   8   7       20.82       22.59     29.58 o 
  -3   8   7        8.64       10.76     20.23 o 
  -2   8   7       21.57       32.76     19.49 o 
  -1   8   7      462.98      423.52     40.20 o 
   0   8   7      381.05      388.12     37.07 o 
   1   8   7       94.84      159.41     42.11 o 
   2   8   7       29.92       62.08     31.62 o 
   3   8   7       72.04       55.66     32.93 o 
   4   8   7      918.16      860.46     86.70 o 
   5   8   7        8.95        7.29     26.37 o 
   6   8   7     1075.52      959.25     98.21 o 
   7   8   7       70.63       77.08     42.26 o 
   8   8   7        0.17       20.69     41.68 o 
   9   8   7       48.32       83.50     50.27 o 
  -6   9   7       29.82      100.84     43.57 o 
  -5   9   7        6.23       43.42     38.18 o 
  -4   9   7      113.73      158.69     43.72 o 
  -3   9   7      181.33      237.07     36.65 o 
  -2   9   7      387.99      431.02     58.29 o 
  -1   9   7       94.06       86.98     26.39 o 
   0   9   7       63.62       85.24     38.32 o 
   1   9   7       24.27       22.15     31.33 o 
   2   9   7      110.44      146.01     43.72 o 
   3   9   7      118.72      154.90     43.72 o 
   4   9   7      234.71      173.11     45.90 o 
   5   9   7      222.06      180.40     45.46 o 
   6   9   7      124.23       95.44     42.99 o 
   7   9   7      184.77      162.91     49.98 o 
   8   9   7       68.32       47.21     45.03 o 
  -5  10   7        7.08       30.60     32.20 o 
  -4  10   7       21.17       76.06     40.36 o 
  -3  10   7        2.79        3.83     23.91 o 
  -2  10   7        1.77       21.57     22.01 o 
  -1  10   7      248.85      288.08     59.89 o 
   0  10   7      145.15      148.49     46.92 o 
   1  10   7       43.08       40.65     35.55 o 
   2  10   7      558.02      506.66     73.44 o 
   3  10   7       17.47       34.68     36.57 o 
   4  10   7      571.72      486.55     71.11 o 
   5  10   7      453.80      439.77     68.92 o 
   6  10   7       20.79       45.17     35.70 o 
   7  10   7       46.11       32.20     40.36 o 
   8  10   7        5.79       19.09     41.24 o 
  -4  11   7      107.42      178.07     51.88 o 
  -3  11   7       35.33       52.89     31.68 o 
  -2  11   7        0.64        0.00     47.94 o 
  -1  11   7       14.25       43.57     42.55 o 
   0  11   7       22.27       33.66     40.95 o 
   1  11   7      150.11      173.99     52.46 o 
   2  11   7      227.82      181.13     54.06 o 
   3  11   7       22.29       45.90     41.09 o 
   4  11   7      196.47      248.30     55.96 o 
   5  11   7      570.69      535.22     77.96 o 
   6  11   7      268.78      205.61     58.14 o 
   7  11   7       44.69       10.78     46.34 o 
  -3  12   7      112.63      115.55     59.16 o 
  -2  12   7      127.95      141.64     61.20 o 
  -1  12   7       35.61       48.23     49.84 o 
   0  12   7       85.14       75.77     51.00 o 
   1  12   7        0.76        0.00     40.80 o 
   2  12   7      160.31      113.22     49.25 o 
   3  12   7      309.57      352.49     71.98 o 
   4  12   7      107.14      125.75     41.24 o 
   5  12   7        3.29       21.71     41.38 o 
   6  12   7       14.65       42.70     38.47 o 
  -2  13   7        2.65       29.43     63.97 o 
  -1  13   7       54.53       67.76     55.37 o 
   0  13   7      159.49      133.62     62.80 o 
   1  13   7        4.82        0.00     46.63 o 
   2  13   7       77.74      131.87     58.87 o 
   3  13   7      452.75      519.33     84.22 o 
   4  13   7      665.59      657.33     91.66 o 
   5  13   7       70.41       84.95     41.68 o 
   0  14   7       24.37       40.36     62.95 o 
   1  14   7       50.05       77.23     60.33 o 
   2  14   7      125.68      160.29     69.94 o 
   3  14   7        0.24        5.39     40.51 o 
  -1 -10   8        0.17       34.10     46.48 o 
   0 -10   8       12.46       66.45     40.22 o 
   1 -10   8      331.29      500.68     85.68 o 
  -3  -9   8        1.26        0.00     62.37 o 
  -2  -9   8        8.85       38.40     32.70 o 
  -1  -9   8      235.09      302.36     64.84 o 
   0  -9   8      580.62      652.08     85.83 o 
   1  -9   8        0.86      109.00     47.07 o 
   2  -9   8        0.99       37.59     41.53 o 
   3  -9   8       61.24      102.15     48.67 o 
  -4  -8   8        4.72        0.00     51.88 o 
  -3  -8   8       49.89       44.91     32.77 o 
  -2  -8   8        7.61       32.15     26.98 o 
  -1  -8   8      753.33      800.86     92.38 o 
   0  -8   8     1147.23     1227.23    112.35 o 
   1  -8   8     1128.36     1478.44    126.19 o 
   2  -8   8       61.42      147.32     44.30 o 
   3  -8   8       67.26       87.14     42.99 o 
   4  -8   8        1.48       21.57     34.53 o 
  -5  -7   8       25.33       46.63     53.77 o 
  -4  -7   8        5.25       24.58     30.10 o 
  -3  -7   8      364.60      290.53     67.76 o 
  -2  -7   8      907.35      909.74     90.71 o 
  -1  -7   8      161.86      177.05     46.92 o 
   0  -7   8       27.45       61.78     34.39 o 
   1  -7   8        0.51       29.14     39.20 o 
   2  -7   8       95.38      125.03     38.47 o 
   3  -7   8      488.49      667.53     84.52 o 
   4  -7   8       67.27      120.51     41.97 o 
   5  -7   8        0.92       33.66     34.10 o 
  -6  -6   8        0.37        8.74     52.75 o 
  -5  -6   8       18.57       17.61     30.31 o 
  -4  -6   8       15.40       28.61     26.90 o 
  -3  -6   8      331.32      366.51     53.48 o 
  -2  -6   8      986.94     1035.72     98.14 o 
  -1  -6   8      772.24      760.93     85.97 o 
   0  -6   8       49.46       40.95     32.79 o 
   1  -6   8       57.04      107.98     43.42 o 
   2  -6   8       67.09      141.20     43.57 o 
   3  -6   8      119.05      128.23     41.09 o 
   4  -6   8      251.97      250.49     51.29 o 
   5  -6   8       55.08      109.00     34.83 o 
   6  -6   8       68.29       47.65     32.49 o 
  -6  -5   8       66.43      120.24     34.02 o 
  -5  -5   8      155.64      168.55     36.69 o 
  -4  -5   8      927.32      913.49     69.63 o 
  -3  -5   8      473.74      495.32     74.53 o 
  -2  -5   8       59.17       78.54     26.81 o 
  -1  -5   8      218.95      200.36     48.23 o 
   0  -5   8        1.15       26.08     30.89 o 
   1  -5   8      576.35      606.04     74.75 o 
   2  -5   8      497.49      470.81     69.07 o 
   3  -5   8       18.20       23.02     29.58 o 
   4  -5   8       15.61       34.10     23.90 o 
   5  -5   8      567.46      691.72     84.95 o 
   6  -5   8      134.92      217.99     49.11 o 
   7  -5   8       34.32       80.58     25.79 o 
  -7  -4   8        0.63       21.52     30.84 o 
  -6  -4   8        2.44       24.72     25.68 o 
  -5  -4   8       86.94      104.28     29.02 o 
  -4  -4   8      208.11      250.65     39.61 o 
  -3  -4   8       15.49       36.16     24.08 o 
  -2  -4   8      691.84      676.26     55.23 o 
  -1  -4   8      113.93       82.18     38.76 o 
   0  -4   8        6.63       26.37     29.58 o 
   1  -4   8      528.57      457.99     64.70 o 
   2  -4   8      268.71      336.46     60.76 o 
   3  -4   8      195.79      201.38     43.86 o 
   4  -4   8      374.72      314.75     54.21 o 
   5  -4   8      118.06      190.16     45.61 o 
   6  -4   8       43.32       47.07     33.08 o 
   7  -4   8       56.96       73.15     29.29 o 
  -7  -3   8      162.29      249.55     44.39 o 
  -6  -3   8      266.84      387.59     48.42 o 
  -5  -3   8      402.51      428.41     47.97 o 
  -4  -3   8        0.49        3.30     18.88 o 
  -3  -3   8      105.95      115.62     29.72 o 
  -2  -3   8      526.73      515.18     47.99 o 
  -1  -3   8      195.65      207.06     45.17 o 
   0  -3   8     1097.91     1073.64     91.51 o 
   1  -3   8       11.11        4.81     22.00 o 
   2  -3   8       25.51       36.72     23.75 o 
   3  -3   8     1346.89     1208.14     97.92 o 
   4  -3   8     1233.94     1359.10    107.25 o 
   5  -3   8      578.07      629.21     77.23 o 
   6  -3   8        7.51       23.90     28.85 o 
   7  -3   8      140.15      143.39     41.09 o 
   8  -3   8       16.74       35.99     33.66 o 
  -7  -2   8        0.58       23.47     26.88 o 
  -6  -2   8        2.27       34.80     23.67 o 
  -5  -2   8       40.60       35.11     22.55 o 
  -4  -2   8     1868.59     1863.57    161.82 o 
  -3  -2   8      436.23      420.57     44.47 o 
  -2  -2   8       35.80       45.11     21.28 o 
  -1  -2   8      436.42      389.94     55.37 o 
   0  -2   8      150.90      146.74     40.80 o 
   1  -2   8      227.72      216.54     40.22 o 
   2  -2   8      744.05      750.73     74.46 o 
   3  -2   8       46.38       30.02     22.73 o 
   4  -2   8      298.30      333.55     52.31 o 
   5  -2   8      247.69      220.76     44.44 o 
   6  -2   8      464.54      487.42     68.49 o 
   7  -2   8        0.48       12.97     25.94 o 
   8  -2   8        4.02        0.00     29.87 o 
  -7  -1   8      123.58      183.07     38.31 o 
  -6  -1   8        8.47       21.51     22.99 o 
  -5  -1   8      125.19      116.43     28.87 o 
  -4  -1   8      321.19      327.38     40.34 o 
  -3  -1   8       23.61       35.83     19.78 o 
  -2  -1   8      469.95      458.13     61.20 o 
  -1  -1   8      175.00      119.05     34.39 o 
   0  -1   8        1.17        8.60     24.04 o 
   1  -1   8     1002.25      927.20     79.71 o 
   2  -1   8     3988.38     4185.42    167.87 o 
   3  -1   8     2973.68     2873.24    141.05 o 
   4  -1   8        9.37       15.88     19.82 o 
   5  -1   8      177.64      200.94     41.09 o 
   6  -1   8       92.45      129.25     34.68 o 
   7  -1   8      430.63      498.79     68.63 o 
   8  -1   8      504.66      499.52     71.69 o 
  -7   0   8       71.99       91.07     34.12 o 
  -6   0   8      653.02      718.58     61.97 o 
  -5   0   8      627.41      687.73     58.16 o 
  -4   0   8       89.30       92.72     25.89 o 
  -3   0   8       16.72       23.96     19.14 o 
  -2   0   8      173.51      186.95     42.70 o 
  -1   0   8       22.69       12.95     15.01 o 
   0   0   8      357.84      372.45     50.42 o 
   1   0   8      961.26      883.48     76.06 o 
   2   0   8      213.23      242.76     41.82 o 
   3   0   8        3.00       40.36     26.96 o 
   4   0   8     1113.55     1047.85     85.54 o 
   5   0   8       62.78       58.87     26.08 o 
   6   0   8      371.74      365.75     54.79 o 
   7   0   8       59.62      111.62     31.77 o 
   8   0   8       36.52       41.97     28.85 o 
  -7   1   8       12.01       68.55     32.21 o 
  -6   1   8      112.10      150.59     44.95 o 
  -5   1   8       72.25       76.27     30.02 o 
  -4   1   8       90.85       93.77     25.58 o 
  -3   1   8      132.28      147.32     40.22 o 
  -2   1   8       14.29       41.97     21.42 o 
  -1   1   8      254.49      253.12     26.89 o 
   0   1   8     3690.13     3484.59     94.19 o 
   1   1   8     6275.48     6211.62    192.93 o 
   2   1   8      215.90      209.40     38.76 o 
   3   1   8       12.93       54.21     28.27 o 
   4   1   8       68.96       82.62     29.29 o 
   5   1   8     2564.62     2615.33    133.33 o 
   6   1   8     3962.53     4053.55    171.80 o 
   7   1   8      507.02      531.87     65.28 o 
  -7   2   8      155.56      189.14     56.83 o 
  -6   2   8       51.39       74.62     29.11 o 
  -5   2   8      119.76      124.18     29.46 o 
  -4   2   8        9.45       15.01     27.25 o 
  -3   2   8       25.33       32.49     23.61 o 
  -2   2   8        2.51        0.15     15.74 o 
  -1   2   8      762.28      891.28     46.80 o 
   0   2   8       10.41       20.22     16.08 o 
   1   2   8      500.15      510.29     38.22 o 
   2   2   8      185.57      173.45     25.14 o 
   3   2   8      563.87      496.37     42.26 o 
   4   2   8     3178.26     3126.35    135.08 o 
   5   2   8       52.15       78.10     31.33 o 
   6   2   8      194.86      202.84     42.99 o 
   7   2   8       33.49       30.75     31.77 o 
   8   2   8        0.89        0.00     30.60 o 
   9   2   8       19.09        3.35     39.20 o 
  -7   3   8        3.77       18.80     41.24 o 
  -6   3   8        0.59       26.52     33.22 o 
  -5   3   8       93.29       98.21     37.59 o 
  -4   3   8        0.26       10.05     22.88 o 
  -3   3   8        6.35       24.63     20.55 o 
  -2   3   8      954.00      808.29     75.48 o 
  -1   3   8     3970.72     4076.96    201.60 o 
   0   3   8      767.99      813.84     46.76 o 
   1   3   8      137.25      123.80     21.69 o 
   2   3   8       26.31       35.41     17.08 o 
   3   3   8     5048.59     4816.68    117.76 o 
   4   3   8    15585.94    15465.88   1256.88 o 
   5   3   8     2737.63     2477.55    210.63 o 
   6   3   8      165.88      128.67     37.30 o 
   7   3   8      163.74      152.27     43.72 o 
   8   3   8       26.40       24.63     32.49 o 
   9   3   8       19.18       33.37     35.70 o 
  -7   4   8      108.68       93.26     49.84 o 
  -6   4   8       13.33       17.49     37.16 o 
  -5   4   8        0.76        0.00     23.02 o 
  -4   4   8       13.10       15.30     23.17 o 
  -3   4   8      102.27       95.59     31.77 o 
  -2   4   8       40.33       67.03     27.69 o 
  -1   4   8      758.88      780.80     98.14 o 
   0   4   8      645.46      661.07     43.45 o 
   1   4   8     1505.30     1414.76     70.53 o 
   2   4   8     8604.36     8378.20    200.36 o 
   3   4   8     1215.85     1149.77     70.09 o 
   4   4   8      360.18      327.10     33.57 o 
   5   4   8        4.00       29.73     25.94 o 
   6   4   8       41.69       30.02     26.67 o 
   7   4   8       22.62       34.83     30.31 o 
   8   4   8      126.69       92.53     39.05 o 
   9   4   8        4.88       32.49     41.38 o 
  -7   5   8       10.42       43.72     49.40 o 
  -6   5   8        0.21       26.37     22.88 o 
  -5   5   8        9.62       43.42     31.18 o 
  -4   5   8      164.22      175.88     43.57 o 
  -3   5   8      558.53      546.58     68.34 o 
  -2   5   8      603.37      555.62     64.70 o 
  -1   5   8      169.25      172.12     34.83 o 
   0   5   8       77.32       74.54     20.51 o 
   1   5   8     5293.37     5206.68    178.43 o 
   2   5   8    19059.16    18987.54    387.02 o 
   3   5   8     7981.53     7303.11    690.92 o 
   4   5   8      254.67      233.58     46.63 o 
   5   5   8       91.22      115.41     37.16 o 
   6   5   8       58.40       64.55     32.49 o 
   7   5   8      116.16       93.84     38.47 o 
   8   5   8       21.60       37.59     33.81 o 
   9   5   8       25.86       43.72     41.68 o 
  -6   6   8        0.96       33.37     34.83 o 
  -5   6   8       14.46       25.21     28.12 o 
  -4   6   8        8.27        0.58     21.27 o 
  -3   6   8      415.04      275.40     50.27 o 
  -2   6   8     1091.39     1142.53    148.92 o 
  -1   6   8     2255.27     2443.82    276.50 o 
   0   6   8     5711.02     5772.72    563.20 o 
   1   6   8     3400.47     3156.45    233.22 o 
   2   6   8      211.94      233.80     28.73 o 
   3   6   8      542.42      512.92     63.24 o 
   4   6   8       98.12       94.72     35.85 o 
   5   6   8       13.42       18.07     26.67 o 
   6   6   8      464.47      460.17     67.47 o 
   7   6   8        2.60       20.69     31.91 o 
   8   6   8       23.77       73.88     39.93 o 
   9   6   8       39.47       55.23     45.03 o 
  -6   7   8        2.45       13.26     31.04 o 
  -5   7   8       44.23       76.79     38.61 o 
  -4   7   8      113.17      125.61     38.32 o 
  -3   7   8       56.26       32.49     28.27 o 
  -2   7   8       13.47       29.22     20.09 o 
  -1   7   8     1979.39     2162.67    122.26 o 
   0   7   8     9471.21     9610.20    953.79 o 
   1   7   8     7722.60     6923.24    142.97 o 
   2   7   8      250.46      234.31     44.88 o 
   3   7   8       43.14       65.72     32.35 o 
   4   7   8      228.32      166.12     45.32 o 
   5   7   8      205.24      157.52     44.15 o 
   6   7   8       66.69       43.42     35.85 o 
   7   7   8        8.15       51.88     34.97 o 
   8   7   8       10.68       34.10     37.89 o 
   9   7   8      128.11      134.64     50.27 o 
  -6   8   8        3.39       27.10     36.28 o 
  -5   8   8      128.86      154.02     46.92 o 
  -4   8   8      273.37      313.44     60.62 o 
  -3   8   8     1239.35     1155.68    103.02 o 
  -2   8   8     1712.32     1786.47    249.83 o 
  -1   8   8     1655.75     1545.81    109.36 o 
   0   8   8       23.26       72.72     22.57 o 
   1   8   8      990.39      899.36     85.54 o 
   2   8   8      323.27      324.37     54.06 o 
   3   8   8       65.62       65.86     36.43 o 
   4   8   8     1181.51     1129.01    101.56 o 
   5   8   8       12.27        0.00     32.06 o 
   6   8   8       16.42       12.82     28.71 o 
   7   8   8        0.52       22.29     37.89 o 
   8   8   8      282.96      244.80     61.78 o 
  -5   9   8        4.87       51.44     42.99 o 
  -4   9   8        0.26       29.00     30.89 o 
  -3   9   8      261.07      330.63     57.70 o 
  -2   9   8     1989.76     1949.03    265.64 o 
  -1   9   8     2494.25     2556.59    260.25 o 
   0   9   8      390.43      383.53     61.64 o 
   1   9   8       14.14       27.69     34.83 o 
   2   9   8       95.43      111.04     41.97 o 
   3   9   8      201.44      256.02     55.81 o 
   4   9   8      310.36      339.81     60.91 o 
   5   9   8       57.75       35.26     37.01 o 
   6   9   8       16.14        0.00     33.37 o 
   7   9   8       36.28       53.19     41.53 o 
   8   9   8       82.82       90.20     46.78 o 
  -4  10   8      288.53      415.44     69.07 o 
  -3  10   8      226.65      232.86     54.94 o 
  -2  10   8        5.60       26.33     23.05 o 
  -1  10   8      581.17      617.40     80.14 o 
   0  10   8      760.47      966.39     96.03 o 
   1  10   8        4.54       10.35     34.10 o 
   2  10   8     1036.97     1050.76    103.02 o 
   3  10   8       20.72        8.74     29.87 o 
   4  10   8       67.25       95.44     43.72 o 
   5  10   8        1.19       13.55     33.66 o 
   6  10   8       58.31       44.59     40.22 o 
   7  10   8        2.71        0.00     38.18 o 
  -4  11   8      179.45      224.84     59.31 o 
  -3  11   8      331.80      420.25     70.82 o 
  -2  11   8      153.12      201.53     60.76 o 
  -1  11   8        1.20        4.95     44.15 o 
   0  11   8       21.84        8.89     44.59 o 
   1  11   8      132.28      116.43     48.09 o 
   2  11   8      154.27      108.27     44.01 o 
   3  11   8       58.10       61.20     44.15 o 
   4  11   8        5.94        0.00     30.60 o 
   5  11   8       18.14        0.00     40.65 o 
   6  11   8        1.69        0.00     37.74 o 
   7  11   8      203.98      236.35     62.95 o 
  -2  12   8      332.99      438.02     86.70 o 
  -1  12   8       21.34       64.84     52.31 o 
   0  12   8      375.17      455.22     80.14 o 
   1  12   8        0.23        4.66     41.24 o 
   2  12   8       37.24       42.99     41.68 o 
   3  12   8        1.27        4.08     42.99 o 
   4  12   8        1.18       38.47     44.59 o 
   5  12   8       10.94        5.39     28.71 o 
   6  12   8      258.09      316.06     69.22 o 
  -1  13   8       31.83       29.58     55.37 o 
   0  13   8       56.72       69.94     59.45 o 
   1  13   8      138.96      203.28     67.90 o 
   2  13   8       75.19       36.14     53.19 o 
   3  13   8      102.74      114.82     55.37 o 
   4  13   8       37.17       32.20     37.89 o 
   5  13   8      294.74      307.32     68.92 o 
   2  14   8        8.38       20.69     53.33 o 
  -1  -9   9       12.30       13.99     39.05 o 
   0  -9   9      363.89      448.52     79.56 o 
   1  -9   9      468.85      640.43     93.26 o 
  -3  -8   9      119.10      165.67     41.83 o 
  -2  -8   9     1045.74     1210.86    179.38 o 
  -1  -8   9     1073.16     1165.73    116.72 o 
   0  -8   9      102.26      154.90     48.23 o 
   1  -8   9       13.75       47.36     41.53 o 
   2  -8   9       44.53       87.58     50.42 o 
   3  -8   9       98.90      144.99     51.29 o 
  -4  -7   9       32.03       64.80     32.37 o 
  -3  -7   9       23.80       12.76     28.94 o 
  -2  -7   9      625.16      747.35    139.60 o 
  -1  -7   9     1467.36     1556.84    129.11 o 
   0  -7   9      933.01      967.56    102.44 o 
   1  -7   9      623.42      777.84     93.11 o 
   2  -7   9       26.67       91.66     47.21 o 
   3  -7   9        0.29       45.61     39.93 o 
   4  -7   9        5.44       27.25     43.13 o 
   5  -7   9      100.80       56.39     41.38 o 
  -5  -6   9      264.29      322.94     51.12 o 
  -4  -6   9     1145.31     1310.21    132.46 o 
  -3  -6   9     2151.66     2171.07    155.70 o 
  -2  -6   9      165.22      198.39     38.65 o 
  -1  -6   9        7.72        6.12     30.31 o 
   0  -6   9      409.53      323.49     60.91 o 
   1  -6   9      425.21      521.81     75.77 o 
   2  -6   9      196.32      288.08     61.93 o 
   3  -6   9      134.54      193.51     51.58 o 
   4  -6   9       32.79       82.18     41.53 o 
   5  -6   9      148.62      193.07     43.57 o 
  -5  -5   9       26.86       43.73     29.36 o 
  -4  -5   9      612.45      605.64     61.01 o 
  -3  -5   9     1456.51     1549.42    186.23 o 
  -2  -5   9     1175.47     1206.69     78.29 o 
  -1  -5   9     1291.77     1273.42    112.35 o 
   0  -5   9       77.82       41.24     33.51 o 
   1  -5   9        0.57       27.69     31.77 o 
   2  -5   9       15.66       52.31     35.99 o 
   3  -5   9      183.62      224.26     52.46 o 
   4  -5   9      112.94       97.05     35.26 o 
   5  -5   9       28.78       37.74     27.83 o 
   6  -5   9      127.81      241.16     45.76 o 
  -6  -4   9      800.42      834.93     91.44 o 
  -5  -4   9     1153.98     1268.96    149.21 o 
  -4  -4   9      125.85      194.04     39.17 o 
  -3  -4   9        1.33       11.66     24.89 o 
  -2  -4   9      936.26      808.87     62.73 o 
  -1  -4   9     1051.20      977.61     96.03 o 
   0  -4   9      644.22      663.89     80.29 o 
   1  -4   9       94.05      141.49     40.95 o 
   2  -4   9      115.02       88.89     39.49 o 
   3  -4   9      489.16      456.09     66.01 o 
   4  -4   9      189.65      224.70     50.13 o 
   5  -4   9       93.57      142.07     41.53 o 
   6  -4   9       88.66      117.88     40.80 o 
   7  -4   9        0.11       16.03     25.65 o 
  -6  -3   9       59.64       86.54     33.22 o 
  -5  -3   9      680.60      809.50    131.87 o 
  -4  -3   9      760.59      822.62     83.79 o 
  -3  -3   9      656.39      690.69     89.69 o 
  -2  -3   9      339.51      277.74     54.64 o 
  -1  -3   9       18.93       25.65     28.27 o 
   0  -3   9       60.78       80.58     34.83 o 
   1  -3   9      520.88      431.32     65.14 o 
   2  -3   9      509.40      503.01     65.72 o 
   3  -3   9      424.46      465.71     65.28 o 
   4  -3   9      359.29      364.15     59.89 o 
   5  -3   9      154.50      176.90     45.32 o 
   6  -3   9       90.02       81.02     33.66 o 
   7  -3   9        7.78        0.00     27.25 o 
  -6  -2   9        4.88       54.78     30.08 o 
  -5  -2   9       26.61       52.91     26.52 o 
  -4  -2   9      388.07      376.85     45.83 o 
  -3  -2   9     1390.37     1469.20     83.07 o 
  -2  -2   9     1188.84     1080.05     97.92 o 
  -1  -2   9       87.59       83.64     32.49 o 
   0  -2   9       88.93       93.40     38.32 o 
   1  -2   9      329.12      340.69     53.62 o 
   2  -2   9      714.25      677.73     74.17 o 
   3  -2   9       34.94       53.62     29.14 o 
   4  -2   9     1129.06     1008.94     93.84 o 
   5  -2   9      101.85       78.69     34.53 o 
   6  -2   9        3.84        9.47     29.87 o 
   7  -2   9       55.68       85.24     35.99 o 
   8  -2   9       85.72      149.36     41.09 o 
  -7  -1   9       84.62      233.40     73.81 o 
  -6  -1   9      152.94      209.57     41.83 o 
  -5  -1   9      225.76      268.29     42.11 o 
  -4  -1   9      162.62      142.09     50.05 o 
  -3  -1   9        2.76       16.67     20.86 o 
  -2  -1   9      139.29      160.73     42.11 o 
  -1  -1   9      893.46      842.53     83.35 o 
   0  -1   9     1557.53     1356.48    101.42 o 
   1  -1   9     2240.12     2134.02    126.92 o 
   2  -1   9      391.13      370.12     53.33 o 
   3  -1   9      779.75      757.87     78.83 o 
   4  -1   9     1002.28     1036.05     91.95 o 
   5  -1   9      249.78      256.17     49.54 o 
   6  -1   9       10.84       25.50     26.08 o 
   7  -1   9       17.11       33.22     32.06 o 
   8  -1   9        5.16       62.51     30.45 o 
  -7   0   9       14.87       75.44     37.32 o 
  -6   0   9      166.75      201.09     40.69 o 
  -5   0   9      292.89      351.10     45.37 o 
  -4   0   9     1040.79     1019.20    111.55 o 
  -3   0   9      223.80      212.60     48.52 o 
  -2   0   9        1.92       20.11     28.56 o 
  -1   0   9        5.05       14.28     23.02 o 
   0   0   9      810.44      651.65     69.51 o 
   1   0   9       82.23      112.49     33.81 o 
   2   0   9     3540.04     3428.13    156.35 o 
   3   0   9     1480.78     1599.97    107.25 o 
   4   0   9        0.13        0.29     20.40 o 
   5   0   9      252.98      222.51     44.44 o 
   6   0   9      181.21      213.48     44.15 o 
   7   0   9       36.14       43.86     30.89 o 
   8   0   9       26.76       62.51     33.51 o 
  -7   1   9        5.53       50.32     34.19 o 
  -6   1   9       73.89       80.30     31.55 o 
  -5   1   9       18.87       28.88     24.47 o 
  -4   1   9       96.05       88.01     33.51 o 
  -3   1   9      572.50      580.83     73.88 o 
  -2   1   9     1944.84     1760.99    118.03 o 
  -1   1   9     4056.49     3910.89    170.63 o 
   0   1   9       26.98       21.77     18.14 o 
   1   1   9      436.45      437.30     55.66 o 
   2   1   9     2709.49     2550.19    132.17 o 
   3   1   9      434.92      394.89     53.92 o 
   4   1   9      165.47      193.95     41.24 o 
   5   1   9        7.16        0.00     20.25 o 
   6   1   9        0.21        0.00     20.11 o 
   7   1   9       26.48       48.96     30.31 o 
  -7   2   9       15.89       86.70     50.27 o 
  -6   2   9      247.66      321.06     47.22 o 
  -5   2   9      165.48      203.86     51.15 o 
  -4   2   9        9.44       10.49     25.65 o 
  -3   2   9       18.34       24.19     25.94 o 
  -2   2   9      163.17      151.40     38.47 o 
  -1   2   9      394.08      400.14     55.96 o 
   0   2   9     3371.37     3164.23     95.62 o 
   1   2   9     3260.79     3215.10     98.94 o 
   2   2   9       12.97        2.55     20.40 o 
   3   2   9      215.39      177.09     27.10 o 
   4   2   9      550.67      488.96     71.40 o 
   5   2   9        1.81       18.71     33.22 o 
   6   2   9        1.79        0.00     16.23 o 
   7   2   9      101.73      106.08     42.99 o 
   8   2   9        6.80        4.81     30.16 o 
   9   2   9        9.16        3.93     37.16 o 
  -7   3   9        5.39       25.21     48.09 o 
  -6   3   9        1.68       23.90     33.51 o 
  -5   3   9      241.14      269.43     56.83 o 
  -4   3   9      784.39      811.79     89.91 o 
  -3   3   9     2648.59     2631.65    150.82 o 
  -2   3   9       75.62       85.97     30.16 o 
  -1   3   9       55.55       44.83     17.51 o 
   0   3   9      831.81      889.98     63.31 o 
   1   3   9      266.21      310.04     32.97 o 
   2   3   9     1277.07     1176.99     61.46 o 
   3   3   9      670.88      622.28     63.53 o 
   4   3   9        0.40        4.22     17.00 o 
   5   3   9        9.38       24.13     18.65 o 
   6   3   9      205.87      195.70     46.92 o 
   7   3   9      579.06      612.74     81.60 o 
   8   3   9      286.66      254.28     58.14 o 
   9   3   9      187.10      221.64     56.39 o 
  -6   4   9        2.60       15.15     37.30 o 
  -5   4   9       29.62       71.84     34.53 o 
  -4   4   9        4.48       42.70     31.33 o 
  -3   4   9      299.41      298.87     55.23 o 
  -2   4   9      405.48      420.10     59.02 o 
  -1   4   9     2398.37     2532.49    198.61 o 
   0   4   9       24.32       54.07     18.56 o 
   1   4   9        8.97       26.94     17.15 o 
   2   4   9     1528.34     1387.61     66.25 o 
   3   4   9       28.15       27.77     32.42 o 
   4   4   9      181.70      156.04     26.90 o 
   5   4   9      116.53      106.08     38.47 o 
   6   4   9        3.69       14.43     29.58 o 
   7   4   9       73.91       72.13     37.45 o 
   8   4   9       10.67       39.49     34.83 o 
   9   4   9      180.11      277.30     64.12 o 
  -6   5   9      168.45      178.07     47.80 o 
  -5   5   9      697.82      661.85     84.52 o 
  -4   5   9       81.68       75.48     36.43 o 
  -3   5   9        2.63        0.00     23.75 o 
  -2   5   9        2.09       12.53     21.13 o 
  -1   5   9       25.71       34.18     18.38 o 
   0   5   9     2873.31     2804.56    228.85 o 
   1   5   9     1859.18     1689.14     72.29 o 
   2   5   9      150.09      139.94     25.65 o 
   3   5   9        0.82        0.00     16.99 o 
   4   5   9       69.26       98.50     37.45 o 
   5   5   9     1128.64      998.31     96.61 o 
   6   5   9      657.33      591.17     76.94 o 
   7   5   9      194.13      205.61     54.21 o 
   8   5   9      100.61       85.68     44.15 o 
   9   5   9      231.35      243.93     60.91 o 
  -6   6   9        0.70       25.50     27.69 o 
  -5   6   9       56.93      114.24     38.61 o 
  -4   6   9       23.84       30.89     29.29 o 
  -3   6   9      290.14      325.68     57.12 o 
  -2   6   9        5.74        0.00     23.17 o 
  -1   6   9       96.57      105.91     25.93 o 
   0   6   9      560.01      593.94     46.28 o 
   1   6   9      334.88      376.23     37.63 o 
   2   6   9      799.92      726.82     48.46 o 
   3   6   9        8.45       21.27     27.98 o 
   4   6   9      209.84      179.81     45.90 o 
   5   6   9      290.85      252.09     52.02 o 
   6   6   9        1.41       22.88     32.35 o 
   7   6   9      252.30      225.86     54.94 o 
   8   6   9     1104.06     1175.35    119.63 o 
  -6   7   9       29.22       64.41     37.74 o 
  -5   7   9       26.98       69.51     35.12 o 
  -4   7   9      106.42      164.08     42.99 o 
  -3   7   9      351.94      273.36     53.04 o 
  -2   7   9     1778.88     1705.47    119.49 o 
  -1   7   9     2564.85     2613.22    274.53 o 
   0   7   9      145.20      188.47     37.38 o 
   1   7   9       52.77       44.09     19.64 o 
   2   7   9        4.64        0.00     22.29 o 
   3   7   9     1149.57     1128.58     99.23 o 
   4   7   9      630.19      620.75     77.81 o 
   5   7   9       26.01       22.15     31.47 o 
   6   7   9       73.13       86.85     40.36 o 
   7   7   9      462.87      401.30     70.53 o 
   8   7   9     2591.35     2610.08    178.94 o 
  -5   8   9        7.34       39.93     31.91 o 
  -4   8   9        5.24       30.45     31.04 o 
  -3   8   9       63.65       90.93     36.28 o 
  -2   8   9      121.73      101.42     36.57 o 
  -1   8   9      662.12      705.14     70.16 o 
   0   8   9      188.34      237.29     33.07 o 
   1   8   9      124.33      143.39     42.11 o 
   2   8   9       93.57      105.35     40.80 o 
   3   8   9      111.10       98.65     39.78 o 
   4   8   9        4.01        0.00     29.29 o 
   5   8   9      106.71      124.01     46.92 o 
   6   8   9     1530.04     1405.44    124.88 o 
   7   8   9      590.89      646.40     91.22 o 
   8   8   9        1.60       17.92     49.40 o 
  -4   9   9      530.30      582.43     82.04 o 
  -3   9   9     1128.41     1066.21    103.90 o 
  -2   9   9      135.66      140.91     39.20 o 
  -1   9   9      117.79      123.71     30.45 o 
   0   9   9       35.79       44.01     37.30 o 
   1   9   9      165.96      197.59     51.29 o 
   2   9   9      649.95      694.78     82.48 o 
   3   9   9       35.82       21.71     30.60 o 
   4   9   9        1.64       50.71     39.49 o 
   5   9   9      204.84      188.27     54.21 o 
   6   9   9     3439.31     3161.47    190.16 o 
   7   9   9     1970.49     1906.12    155.19 o 
   8   9   9       50.77       42.99     47.07 o 
  -4  10   9       32.73       37.89     36.87 o 
  -3  10   9      324.91      275.55     57.12 o 
  -2  10   9       29.20       42.11     30.89 o 
  -1  10   9       85.02       81.16     49.25 o 
   0  10   9       39.45       70.24     39.78 o 
   1  10   9       67.46       84.37     44.01 o 
   2  10   9        2.34       17.49     36.28 o 
   3  10   9       32.81       80.14     44.88 o 
   4  10   9      854.66      822.13     98.94 o 
   5  10   9      939.95      801.73     99.09 o 
   6  10   9       32.96        3.64     37.30 o 
   7  10   9        0.25        0.00     40.07 o 
  -3  11   9       67.14      121.53     46.78 o 
  -1  11   9       38.59       64.99     47.80 o 
   0  11   9      177.73      199.19     58.29 o 
   1  11   9       29.02       27.54     44.01 o 
   2  11   9       12.63       24.19     44.59 o 
   3  11   9       61.50       66.16     47.36 o 
   4  11   9     1101.19     1142.13    118.90 o 
   5  11   9     1503.33     1329.96    128.38 o 
   6  11   9        3.61        0.00     37.30 o 
  -1  12   9       43.60       66.16     52.46 o 
   0  12   9        8.29        8.31     46.48 o 
   1  12   9       97.99       69.22     51.29 o 
   2  12   9       93.60      116.57     58.58 o 
   3  12   9      614.94      555.62     91.22 o 
   4  12   9      114.22       71.84     53.77 o 
   5  12   9        0.58       19.96     39.34 o 
   0  13   9        4.13       13.99     52.60 o 
   1  13   9        0.20        0.00     46.92 o 
   2  13   9       51.42       72.42     54.79 o 
   3  13   9      254.41      246.99     73.15 o 
   4  13   9      103.03      138.14     60.62 o 
  -1  -8  10       31.46        5.10     39.34 o 
   0  -8  10       60.76       67.90     51.88 o 
   1  -8  10        0.61       33.66     46.34 o 
  -3  -7  10       95.02      131.75     40.57 o 
  -2  -7  10      154.29      200.07     55.37 o 
  -1  -7  10        2.35       28.56     39.49 o 
   0  -7  10       11.33       41.82     43.28 o 
   1  -7  10       88.09       66.88     42.26 o 
   2  -7  10      157.63      188.70     61.49 o 
   3  -7  10      184.08      263.16     69.07 o 
  -4  -6  10        0.08       42.28     30.19 o 
  -3  -6  10      113.36      137.11     37.60 o 
  -2  -6  10      230.01      220.76     52.75 o 
  -1  -6  10       33.47       79.42     44.15 o 
   0  -6  10       60.01       80.14     38.76 o 
   1  -6  10       36.11       57.41     36.72 o 
   2  -6  10        4.41       12.97     38.47 o 
   3  -6  10       43.99       74.75     44.88 o 
   4  -6  10      143.15      163.49     56.25 o 
  -4  -5  10      234.18      306.27     49.19 o 
  -3  -5  10       35.86       16.85     26.74 o 
  -2  -5  10       22.56       64.99     35.70 o 
  -1  -5  10       78.69       88.01     41.24 o 
   0  -5  10      137.60      168.59     47.50 o 
   1  -5  10      187.85      202.25     51.44 o 
   2  -5  10      162.74      152.27     47.07 o 
   3  -5  10       59.22      109.72     46.78 o 
   4  -5  10      255.92      264.77     51.88 o 
   5  -5  10      535.43      503.31     74.46 o 
  -5  -4  10       57.90      101.33     40.29 o 
  -4  -4  10      553.61      552.11     60.44 o 
  -3  -4  10      212.71      236.40     42.20 o 
  -2  -4  10       79.27       88.60     40.07 o 
  -1  -4  10       13.25        8.45     27.69 o 
   0  -4  10        4.99       15.88     31.33 o 
   1  -4  10      134.73      138.72     49.54 o 
   2  -4  10      429.27      449.68     69.65 o 
   3  -4  10     1159.61     1121.73    107.25 o 
   4  -4  10       88.28      108.85     38.61 o 
   5  -4  10       21.37       11.80     29.00 o 
   6  -4  10       38.68       14.72     25.06 o 
  -5  -3  10       13.31       57.29     30.70 o 
  -4  -3  10       33.50       57.68     27.68 o 
  -3  -3  10       86.99      111.76     44.01 o 
  -2  -3  10      146.70      140.33     43.13 o 
  -1  -3  10       90.50      110.16     38.91 o 
   0  -3  10      144.15      147.03     46.63 o 
   1  -3  10       66.40       60.47     35.99 o 
   2  -3  10      433.68      445.75     66.74 o 
   3  -3  10      853.22      951.97     97.34 o 
   4  -3  10     1150.69     1319.61    115.84 o 
   5  -3  10      228.09      370.70     63.82 o 
   6  -3  10       99.44      116.43     39.93 o 
   7  -3  10        0.75       12.53     21.57 o 
  -6  -2  10      375.39      494.99     61.08 o 
  -5  -2  10      348.01      369.74     49.96 o 
  -4  -2  10      251.94      284.95     43.47 o 
  -3  -2  10        9.75       33.95     32.20 o 
  -2  -2  10       38.92       56.10     33.95 o 
  -1  -2  10      201.14      171.95     44.59 o 
   0  -2  10      731.35      503.16     72.13 o 
   1  -2  10     1873.34     1793.92    127.21 o 
   2  -2  10       40.60       80.73     30.45 o 
   3  -2  10      184.92      201.53     45.17 o 
   4  -2  10      142.58      229.07     47.50 o 
   5  -2  10       15.28       12.68     30.31 o 
   6  -2  10       98.36      119.20     38.76 o 
   7  -2  10       51.13       95.59     33.66 o 
  -6  -1  10       23.88       39.42     31.34 o 
  -5  -1  10      139.94      135.54     36.83 o 
  -4  -1  10      155.89      190.74     52.75 o 
  -3  -1  10      101.15      143.68     45.03 o 
  -2  -1  10       92.96      111.18     41.82 o 
  -1  -1  10      257.82      241.31     51.58 o 
   0  -1  10      411.69      334.86     57.12 o 
   1  -1  10       73.67       66.74     34.10 o 
   2  -1  10      830.45      828.40     84.95 o 
   3  -1  10       26.97       70.96     31.62 o 
   4  -1  10      136.77      167.14     40.95 o 
   5  -1  10        1.21        7.87     26.67 o 
   6  -1  10       80.57      128.52     42.55 o 
   7  -1  10       86.01      162.77     47.36 o 
  -6   0  10      217.24      287.37     49.65 o 
  -5   0  10        0.67       26.76     25.93 o 
  -4   0  10      144.36      136.68     40.80 o 
  -3   0  10      137.51      161.16     46.78 o 
  -2   0  10      807.44      722.03     84.22 o 
  -1   0  10     1337.65     1298.63    105.94 o 
   0   0  10        1.83       34.72     17.73 o 
   1   0  10      120.98      106.52     35.70 o 
   2   0  10       71.66       93.55     34.10 o 
   3   0  10       12.23       51.29     27.25 o 
   4   0  10      174.04      163.93     39.63 o 
   5   0  10       80.77       61.06     29.29 o 
   6   0  10       35.32       16.03     28.12 o 
   7   0  10        5.41        0.00     29.73 o 
   8   0  10       25.67       54.94     31.33 o 
  -6   1  10      185.33      181.71     58.00 o 
  -5   1  10      122.56      180.40     51.00 o 
  -4   1  10      120.28      128.38     42.26 o 
  -3   1  10      349.65      298.57     59.31 o 
  -2   1  10       21.98       41.97     26.08 o 
  -1   1  10      142.56      145.57     42.26 o 
   0   1  10        3.98       19.76     17.25 o 
   1   1  10      589.66      438.22     40.73 o 
   2   1  10      170.54      136.83     39.63 o 
   3   1  10        8.73       37.89     27.39 o 
   4   1  10       28.68       56.10     27.69 o 
   5   1  10      337.85      333.55     52.31 o 
   6   1  10      121.08      133.62     37.89 o 
   7   1  10      115.42      115.26     39.34 o 
  -6   2  10       59.82       68.20     48.23 o 
  -5   2  10       85.69      110.74     45.76 o 
  -4   2  10      375.00      320.87     61.78 o 
  -3   2  10      673.55      649.46     79.85 o 
  -2   2  10       38.32       45.03     26.37 o 
  -1   2  10       65.41       48.96     29.14 o 
   0   2  10       19.69       32.87     18.50 o 
   1   2  10       23.83       25.38     16.79 o 
   2   2  10       96.76      113.51     25.29 o 
   3   2  10       87.08      114.88     24.57 o 
   4   2  10       31.54       57.18     20.11 o 
   5   2  10        0.67       20.13     18.09 o 
   6   2  10      183.58      174.63     30.28 o 
   7   2  10      125.74      106.08     45.03 o 
   8   2  10        9.07        8.01     36.72 o 
  -6   3  10      139.38      136.39     49.98 o 
  -5   3  10      210.35      258.65     60.33 o 
  -4   3  10       36.02       97.48     39.49 o 
  -3   3  10      306.32      275.40     55.96 o 
  -2   3  10      286.25      311.54     54.21 o 
  -1   3  10     1373.41     1242.82    100.11 o 
   0   3  10        0.74       12.40     17.98 o 
   1   3  10       61.63       63.34     21.83 o 
   2   3  10        0.74        9.88     16.85 o 
   3   3  10      187.51      179.35     29.94 o 
   4   3  10      414.43      481.63     46.85 o 
   5   3  10      816.73      812.60     57.22 o 
   6   3  10        4.97        2.48     29.00 o 
   7   3  10       23.42       19.09     31.33 o 
   8   3  10       12.15       57.56     42.11 o 
  -6   4  10       77.68      112.64     52.75 o 
  -5   4  10      210.44      205.75     50.86 o 
  -4   4  10       10.24       18.36     30.02 o 
  -3   4  10      210.94      220.03     50.56 o 
  -2   4  10       12.59       33.51     25.21 o 
  -1   4  10      120.08       91.95     30.60 o 
   0   4  10      125.46      112.31     36.57 o 
   1   4  10       65.92       94.49     24.41 o 
   2   4  10       70.19       72.60     23.01 o 
   3   4  10      117.25      117.90     25.71 o 
   4   4  10      414.67      386.18     40.90 o 
   5   4  10      514.78      486.11     71.84 o 
   6   4  10       93.16       90.20     42.11 o 
   7   4  10        0.88        2.19     30.89 o 
   8   4  10       61.25       98.07     42.11 o 
  -6   5  10       22.82       81.89     38.18 o 
  -5   5  10      138.82      170.63     45.90 o 
  -4   5  10      101.80       70.96     37.89 o 
  -3   5  10      946.85      940.75     97.78 o 
  -2   5  10        2.50       31.33     27.98 o 
  -1   5  10      216.78      279.92     48.52 o 
   0   5  10       29.78       80.71     20.81 o 
   1   5  10       46.76       69.04     22.73 o 
   2   5  10      412.47      500.87     43.60 o 
   3   5  10     1511.88     1573.78     75.10 o 
   4   5  10      256.16      235.33     51.44 o 
   5   5  10       42.48       34.10     34.97 o 
   6   5  10       39.10       63.39     37.45 o 
   7   5  10        7.96       39.20     41.97 o 
   8   5  10      330.94      334.57     69.51 o 
  -5   6  10       62.50       94.42     39.49 o 
  -4   6  10       51.74       47.50     35.70 o 
  -3   6  10      101.74      131.87     43.57 o 
  -2   6  10       12.89       33.95     29.43 o 
  -1   6  10       31.05       32.35     25.94 o 
   0   6  10       79.44       84.00     23.10 o 
   1   6  10        1.16        4.01     18.13 o 
   2   6  10       47.06       65.05     22.00 o 
   3   6  10      933.45      908.84     90.49 o 
   4   6  10      346.65      303.82     57.70 o 
   5   6  10        2.09        8.89     32.20 o 
   6   6  10      141.65      137.56     45.90 o 
   7   6  10        0.00       14.13     32.93 o 
   8   6  10      245.80      265.64     62.51 o 
  -5   7  10      155.77      219.01     47.94 o 
  -4   7  10        1.82       11.37     29.14 o 
  -3   7  10      200.10      231.11     50.71 o 
  -2   7  10      144.97      123.13     40.51 o 
  -1   7  10       37.20       60.47     33.37 o 
   0   7  10        4.03       18.96     19.99 o 
   1   7  10     1065.92     1038.88     97.48 o 
   2   7  10      721.91      749.86     82.91 o 
   3   7  10        0.71       12.09     29.29 o 
   4   7  10       19.98       21.13     32.35 o 
   5   7  10      296.80      306.30     59.45 o 
   6   7  10     2037.96     2191.44    156.35 o 
   7   7  10     1144.57     1107.45    116.28 o 
   8   7  10      126.31      149.07     54.50 o 
  -4   8  10        2.41       25.21     30.75 o 
  -3   8  10       33.29       45.17     33.81 o 
  -2   8  10       54.38       76.06     33.22 o 
  -1   8  10       45.83       58.64     24.29 o 
   0   8  10        0.16       19.11     47.58 o 
   1   8  10      525.58      635.03     79.27 o 
   2   8  10      322.50      291.43     57.70 o 
   3   8  10       10.51        6.85     31.91 o 
   4   8  10       71.31       86.56     39.20 o 
   5   8  10        6.13       31.91     37.45 o 
   6   8  10      694.91      663.16     89.47 o 
   7   8  10      980.33      928.07    109.14 o 
  -4   9  10       72.22      156.65     49.11 o 
  -3   9  10       14.47       33.81     29.87 o 
  -2   9  10       31.30       51.73     31.47 o 
  -1   9  10      156.68      186.21     37.96 o 
   0   9  10      294.28      374.93     64.26 o 
   1   9  10        1.61       33.51     39.78 o 
   2   9  10      105.29      156.50     48.67 o 
   3   9  10      592.08      555.04     79.27 o 
   4   9  10     3920.06     3699.17    199.49 o 
   5   9  10     3785.72     3558.84    201.23 o 
   6   9  10      464.48      513.07     83.06 o 
   7   9  10        8.65        0.00     44.59 o 
  -3  10  10       27.91       46.19     32.79 o 
  -2  10  10        5.12       20.69     32.79 o 
  -1  10  10       37.82       73.73     50.27 o 
   0  10  10      209.04      226.59     62.22 o 
   1  10  10       21.80       29.87     41.97 o 
   2  10  10        4.94       27.10     40.51 o 
   3  10  10       92.34      141.05     51.00 o 
   4  10  10      665.56      670.01     93.70 o 
   5  10  10     1519.17     1573.45    139.31 o 
   6  10  10      115.28      151.40     56.54 o 
  -1  11  10        0.77       24.04     45.76 o 
   0  11  10      150.49      199.78     59.31 o 
   1  11  10      540.63      675.83     91.22 o 
   2  11  10     2612.89     2931.53    183.02 o 
   3  11  10     4124.60     4411.72    227.90 o 
   4  11  10      776.57      792.85    104.33 o 
   5  11  10        0.61        0.00     47.50 o 
   6  11  10        3.96        6.56     39.20 o 
  -1  12  10       38.74       49.40     65.43 o 
   0  12  10        0.55        1.02     46.78 o 
   1  12  10       80.98      131.15     60.33 o 
   2  12  10      115.73      173.69     63.39 o 
   3  12  10     1091.02     1227.23    130.56 o 
   4  12  10       68.76      143.39     55.81 o 
   5  12  10        1.16        0.00     45.76 o 
   2  13  10      485.65      613.61    100.11 o 
  -2  -6  11        3.91       19.82     42.40 o 
  -1  -6  11       65.91       63.68     44.88 o 
   0  -6  11      256.40      362.40     74.46 o 
   1  -6  11       67.26       69.51     45.03 o 
   2  -6  11        1.33       29.29     36.28 o 
   3  -6  11       67.70       41.38     47.50 o 
  -3  -5  11       27.03       41.24     44.44 o 
  -2  -5  11      289.71      278.32     62.51 o 
  -1  -5  11      227.92      304.26     63.68 o 
   0  -5  11       21.50       23.61     38.18 o 
   1  -5  11       57.99       73.30     43.72 o 
   2  -5  11       16.37       43.13     36.14 o 
   3  -5  11      537.20      431.18     74.75 o 
   4  -5  11      614.88      718.38     89.03 o 
  -4  -4  11        2.74       44.88     45.03 o 
  -3  -4  11       13.25       29.00     41.68 o 
  -2  -4  11      137.60      175.59     51.29 o 
  -1  -4  11      131.09      128.38     42.55 o 
   0  -4  11       44.64       67.18     40.22 o 
   1  -4  11       82.68       97.78     42.55 o 
   2  -4  11       27.31       49.84     34.97 o 
   3  -4  11      393.34      444.58     70.09 o 
   4  -4  11      798.57      818.05     95.15 o 
   5  -4  11       75.85      120.36     35.70 o 
  -4  -3  11      110.56       92.97     47.21 o 
  -3  -3  11      109.18      157.08     51.00 o 
  -2  -3  11       15.97       32.20     34.68 o 
  -1  -3  11       15.95       41.53     30.60 o 
   0  -3  11      231.19      261.42     56.68 o 
   1  -3  11     1914.79     1586.42    129.83 o 
   2  -3  11     3058.24     2753.90    170.20 o 
   3  -3  11      450.84      595.25     78.98 o 
   4  -3  11       56.37       83.93     33.95 o 
   5  -3  11        1.75       59.16     26.23 o 
   6  -3  11       67.57      105.21     37.89 o 
  -5  -2  11       14.04       10.57     30.86 o 
  -4  -2  11       22.31       15.74     34.39 o 
  -3  -2  11      129.74      171.65     50.86 o 
  -2  -2  11      116.21       92.82     40.36 o 
  -1  -2  11      130.77       81.31     37.16 o 
   0  -2  11       72.00       59.89     34.10 o 
   1  -2  11      497.23      522.83     74.17 o 
   2  -2  11     2639.03     2489.72    158.69 o 
   3  -2  11      497.04      537.26     74.75 o 
   4  -2  11      165.53      208.52     46.78 o 
   5  -2  11       71.90       91.36     35.12 o 
   6  -2  11        0.57        1.02     33.08 o 
  -5  -1  11       17.09       60.62     40.95 o 
  -4  -1  11        0.57       31.77     38.76 o 
  -3  -1  11       84.92      103.90     39.63 o 
  -2  -1  11      455.40      426.95     71.11 o 
  -1  -1  11     2471.53     2111.00    145.57 o 
   0  -1  11     4647.12     4494.49    208.23 o 
   1  -1  11     1445.63     1365.08    116.28 o 
   2  -1  11       34.48       40.36     33.37 o 
   3  -1  11        0.26       24.77     29.14 o 
   4  -1  11      210.95      194.53     47.94 o 
   5  -1  11      180.33      216.68     48.38 o 
   6  -1  11       29.08       43.13     33.95 o 
   7  -1  11       16.56       39.78     32.64 o 
  -5   0  11       67.89       71.69     44.74 o 
  -4   0  11      118.14      110.74     43.57 o 
  -3   0  11      205.74      206.63     54.21 o 
  -2   0  11       20.50        4.08     32.06 o 
  -1   0  11       40.22       58.43     34.83 o 
   0   0  11     3723.26     3580.99    182.44 o 
   1   0  11     1042.69      998.74     96.46 o 
   2   0  11      483.44      485.82     69.07 o 
   3   0  11       70.32       78.25     34.10 o 
   4   0  11        1.63       47.94     30.89 o 
   5   0  11        9.13       24.33     30.16 o 
   6   0  11        5.15       17.63     30.02 o 
   7   0  11        7.07       28.27     34.10 o 
  -5   1  11       51.47       77.08     43.72 o 
  -4   1  11      305.67      257.77     58.29 o 
  -3   1  11      825.90      847.20     95.44 o 
  -2   1  11     3337.81     3486.28    185.50 o 
  -1   1  11      808.72      785.56     87.87 o 
   0   1  11       80.26      100.11     36.28 o 
   1   1  11       84.53       73.57     23.21 o 
   2   1  11      372.11      345.97     56.32 o 
   3   1  11      492.71      474.89     65.72 o 
   4   1  11      197.04      178.65     41.97 o 
   5   1  11        0.25       34.24     30.16 o 
   6   1  11       14.56       16.03     26.96 o 
  -5   2  11      100.31      127.36     51.73 o 
  -4   2  11       37.23       90.05     39.78 o 
  -3   2  11        5.42       26.81     31.62 o 
  -2   2  11     1377.94     1417.24    117.88 o 
  -1   2  11      820.83      788.04     86.26 o 
   0   2  11     1217.67     1028.76     97.19 o 
   1   2  11        0.77        0.00     19.38 o 
   2   2  11       48.57       61.73     22.55 o 
   3   2  11       81.73       96.97     25.33 o 
   4   2  11        6.77       24.60     18.99 o 
   5   2  11        5.81       21.87     22.15 o 
   6   2  11        0.84       45.92     24.19 o 
   7   2  11       52.32       63.53     45.90 o 
  -5   3  11       90.41      186.08     51.00 o 
  -4   3  11      711.23      816.60     97.48 o 
  -3   3  11       84.30      131.73     41.97 o 
  -2   3  11      107.13       80.58     35.85 o 
  -1   3  11      415.74      333.55     56.68 o 
   0   3  11      112.83      103.60     35.85 o 
   1   3  11      905.56      819.91     64.84 o 
   2   3  11      485.82      538.91     47.15 o 
   3   3  11       21.89       13.79     20.19 o 
   4   3  11       27.39       32.62     22.10 o 
   5   3  11        2.27       10.79     19.15 o 
   6   3  11      141.75      147.61     51.15 o 
   7   3  11       81.41       48.52     40.65 o 
   8   3  11       51.77       53.33     38.03 o 
  -5   4  11        0.99       37.74     37.16 o 
  -4   4  11      223.76      239.70     54.50 o 
  -3   4  11      207.10      297.70     57.70 o 
  -2   4  11      660.98      691.86     82.33 o 
  -1   4  11      101.88      125.32     36.28 o 
   0   4  11        0.29       14.43     24.92 o 
   1   4  11       44.53       64.04     24.63 o 
   2   4  11      133.81      146.64     28.25 o 
   3   4  11      162.57      143.24     36.50 o 
   4   4  11        1.81       21.65     20.95 o 
   5   4  11       25.90       13.41     35.55 o 
   6   4  11        0.02       12.53     36.28 o 
   7   4  11      243.31      266.95     60.76 o 
   8   4  11      127.31      160.73     55.23 o 
  -5   5  11        9.09       21.42     26.96 o 
  -4   5  11       16.97       59.31     37.89 o 
  -3   5  11      120.48      147.32     44.59 o 
  -2   5  11       72.95       66.74     34.39 o 
  -1   5  11      349.80      400.28     61.35 o 
   0   5  11      399.07      388.45     40.99 o 
   1   5  11      367.10      445.88     42.87 o 
   2   5  11       36.37       37.21     22.88 o 
   3   5  11       85.08       69.55     22.65 o 
   4   5  11        7.46        0.00     31.04 o 
   5   5  11      352.36      267.83     59.45 o 
   6   5  11      253.21      174.42     53.77 o 
   7   5  11       20.38       47.21     40.36 o 
  -4   6  11      167.60      217.26     54.35 o 
  -3   6  11       98.85      165.39     47.50 o 
  -2   6  11        0.11       26.23     30.89 o 
  -1   6  11        4.76       32.35     27.98 o 
   0   6  11      300.53      305.99     38.74 o 
   1   6  11      314.14      277.14     35.43 o 
   2   6  11      149.63      164.43     28.09 o 
   3   6  11       32.52       27.54     33.37 o 
   4   6  11        1.00       12.39     34.39 o 
   5   6  11      197.42      238.83     60.62 o 
   6   6  11      292.41      302.22     66.30 o 
   7   6  11        7.22       23.46     37.01 o 
  -4   7  11        0.98       26.96     30.45 o 
  -3   7  11       52.29       59.16     37.16 o 
  -2   7  11      137.58      170.20     47.50 o 
  -1   7  11      203.74      251.80     52.60 o 
   0   7  11       62.26       91.55     26.29 o 
   1   7  11       49.34       47.68     21.00 o 
   2   7  11        6.46       12.53     31.18 o 
   3   7  11      438.80      433.80     69.22 o 
   4   7  11      157.08      249.03     56.68 o 
   5   7  11       46.41       50.27     39.49 o 
   6   7  11        0.00        0.00     38.47 o 
   7   7  11      215.79      211.00     60.47 o 
  -4   8  11        5.86       39.34     29.00 o 
  -3   8  11        6.20       17.05     33.22 o 
  -2   8  11       64.33       77.38     37.01 o 
  -1   8  11      281.39      272.93     53.92 o 
   0   8  11      325.14      304.64     41.16 o 
   1   8  11       24.54       31.33     35.70 o 
   2   8  11        0.21       39.49     34.53 o 
   3   8  11        4.47       27.54     37.45 o 
   4   8  11       38.57       53.92     39.93 o 
   5   8  11       56.90       56.68     39.63 o 
   6   8  11      174.83      170.93     59.60 o 
   7   8  11       35.06       69.36     45.61 o 
  -3   9  11       38.51       87.58     37.30 o 
  -2   9  11       68.26      115.41     42.55 o 
  -1   9  11       31.80       81.89     37.74 o 
   0   9  11        1.71       13.70     40.95 o 
   1   9  11       62.09      112.06     48.23 o 
   2   9  11        5.86        0.00     37.89 o 
   3   9  11       21.08       37.01     40.36 o 
   4   9  11       19.68        0.00     32.79 o 
   5   9  11       62.81       43.42     46.92 o 
   6   9  11      224.03      257.19     69.22 o 
   0  10  11       41.90       96.90     54.64 o 
   1  10  11       26.49       45.03     50.42 o 
   2  10  11       93.68      120.94     48.96 o 
   3  10  11      374.85      430.59     77.67 o 
   4  10  11      168.52      235.62     64.99 o 
   5  10  11       66.10      103.17     57.12 o 
   6  10  11        0.58        0.00     43.42 o 
   0  11  11       45.07       81.60     58.87 o 
   1  11  11      261.54      323.05     70.82 o 
   2  11  11       73.65       37.01     50.13 o 
   3  11  11       14.87       41.97     47.80 o 
   4  11  11       56.31      123.57     58.58 o 
   5  11  11      186.06      161.75     65.28 o 
   1  12  11      486.38      700.17    100.84 o 
   2  12  11      163.88      185.79     66.59 o 
   3  12  11       27.47       52.60     56.83 o 
  -1  -5  12       55.86       38.32     43.86 o 
   0  -5  12      715.10      847.63    109.87 o 
   1  -5  12      202.69      209.40     62.66 o 
   2  -5  12        7.27       58.58     48.38 o 
  -2  -4  12       52.68       93.55     47.21 o 
  -1  -4  12       17.64       59.74     42.55 o 
   0  -4  12       70.12       88.60     51.15 o 
   1  -4  12       10.23       27.10     42.26 o 
   2  -4  12      116.86      159.41     41.68 o 
   3  -4  12        0.52       72.71     26.08 o 
   4  -4  12        0.45       51.15     31.33 o 
  -3  -3  12       10.90       41.68     46.34 o 
  -2  -3  12      257.48      279.78     65.43 o 
  -1  -3  12      196.19      229.94     60.33 o 
   0  -3  12       69.40       58.43     40.95 o 
   1  -3  12       10.53       31.77     31.18 o 
   2  -3  12        5.35       46.48     39.63 o 
   3  -3  12        2.24       73.30     34.10 o 
   4  -3  12      138.16      180.98     43.86 o 
   5  -3  12      119.40      245.82     48.23 o 
  -4  -2  12        0.55       26.96     44.30 o 
  -3  -2  12      155.75      218.87     60.91 o 
  -2  -2  12        4.49        3.35     36.87 o 
  -1  -2  12      172.92      200.94     55.23 o 
   0  -2  12      758.52      834.96     95.59 o 
   1  -2  12       65.10       66.88     37.74 o 
   2  -2  12        0.38       10.93     27.98 o 
   3  -2  12        4.45       48.52     29.14 o 
   4  -2  12      173.63      231.69     53.33 o 
   5  -2  12      197.33      281.23     50.56 o 
  -4  -1  12       17.31       14.28     44.15 o 
  -3  -1  12        0.67        5.10     38.47 o 
  -2  -1  12      270.76      274.24     64.55 o 
  -1  -1  12        6.83       40.80     29.73 o 
   0  -1  12       10.59       18.07     29.87 o 
   1  -1  12       25.28        5.83     33.37 o 
   2  -1  12       68.29       46.05     36.72 o 
   3  -1  12      391.34      348.99     61.49 o 
   4  -1  12       66.49       97.19     36.43 o 
   5  -1  12       21.96       69.80     34.39 o 
   6  -1  12        8.62       86.26     30.75 o 
  -4   0  12       45.78       57.85     43.57 o 
  -3   0  12      299.69      316.93     68.34 o 
  -2   0  12     1036.41      942.35    102.58 o 
  -1   0  12      713.47      770.40     92.38 o 
   0   0  12        3.13       20.25     28.41 o 
   1   0  12       12.94        4.23     27.39 o 
   2   0  12      125.80      172.09     48.82 o 
   3   0  12      242.00      262.29     55.08 o 
   4   0  12       43.74       78.98     36.57 o 
   5   0  12       74.43      157.96     42.99 o 
   6   0  12       71.56      123.28     39.78 o 
  -4   1  12      257.63      296.53     67.18 o 
  -3   1  12      115.88      153.15     41.53 o 
  -2   1  12      114.63      129.40     39.93 o 
  -1   1  12       94.99      116.57     42.84 o 
   0   1  12       92.52      137.27     43.72 o 
   1   1  12      438.16      449.97     67.18 o 
   2   1  12      142.32      140.70     31.83 o 
   3   1  12        1.69       15.52     21.83 o 
   4   1  12       35.01       37.01     30.67 o 
   5   1  12      486.77      598.90     75.92 o 
   6   1  12     2009.49     2291.54    152.57 o 
  -4   2  12      736.75      883.63    102.73 o 
  -3   2  12      575.59      638.24     84.81 o 
  -2   2  12      127.01      173.84     44.59 o 
  -1   2  12      143.96      150.67     45.76 o 
   0   2  12       85.69       96.32     39.78 o 
   1   2  12      146.11      137.41     42.26 o 
   2   2  12       57.39       57.41     22.87 o 
   3   2  12       17.66       22.57     22.06 o 
   4   2  12       92.55      109.93     30.88 o 
   5   2  12      167.88      201.94     35.56 o 
   6   2  12     1109.01     1083.99    119.63 o 
   7   2  12      198.44      162.33     63.53 o 
  -4   3  12       28.39       62.51     32.93 o 
  -3   3  12      371.44      368.52     65.28 o 
  -2   3  12      170.37      193.80     48.09 o 
  -1   3  12      198.11      142.51     43.72 o 
   0   3  12      318.54      261.12     55.08 o 
   1   3  12      111.20       92.06     27.13 o 
   2   3  12       16.38       17.26     22.88 o 
   3   3  12      192.81      197.31     33.62 o 
   4   3  12     2777.27     2616.33    112.20 o 
   5   3  12      925.35      890.91    103.17 o 
   6   3  12       69.41       74.75     48.67 o 
   7   3  12       22.42       44.88     47.65 o 
  -4   4  12      198.56      261.42     58.29 o 
  -3   4  12      123.17      228.34     52.60 o 
  -2   4  12       23.31       94.13     37.89 o 
  -1   4  12      253.55      244.51     52.46 o 
   0   4  12       31.08       18.07     26.37 o 
   1   4  12       29.69       27.02     23.20 o 
   2   4  12       24.31       49.06     24.85 o 
   3   4  12        6.23       40.07     22.61 o 
   4   4  12      830.14      916.27     99.82 o 
   5   4  12      115.21      104.62     50.13 o 
   6   4  12       74.43       42.55     47.65 o 
   7   4  12       22.55       51.73     51.00 o 
  -4   5  12      129.77      211.58     53.48 o 
  -3   5  12      220.23      252.38     58.00 o 
  -2   5  12       73.69      115.99     42.84 o 
  -1   5  12       22.23       54.94     34.97 o 
   0   5  12        7.81        3.21     24.48 o 
   1   5  12       31.74       54.95     22.21 o 
   2   5  12     1085.13     1047.74     68.70 o 
   3   5  12      902.39      959.47     65.97 o 
   4   5  12       31.15       38.03     38.03 o 
   5   5  12        4.45       14.13     36.57 o 
   6   5  12       17.48        0.00     37.74 o 
   7   5  12      359.32      412.82     81.89 o 
  -4   6  12       17.40       34.97     29.00 o 
  -3   6  12      131.53      197.45     51.88 o 
  -2   6  12       63.05       53.48     38.03 o 
  -1   6  12        6.82       58.72     39.05 o 
   0   6  12        2.90       31.62     29.14 o 
   1   6  12       79.14      100.49     26.78 o 
   2   6  12       82.61       88.45     40.22 o 
   3   6  12        0.77        0.00     32.49 o 
   4   6  12      620.86      587.38     84.81 o 
   5   6  12       70.30       91.51     47.94 o 
   6   6  12       19.50       19.67     44.01 o 
   7   6  12      110.11      153.59     61.06 o 
  -3   7  12        1.03        1.75     27.69 o 
  -2   7  12       16.86        2.62     32.20 o 
  -1   7  12        0.48        8.31     33.22 o 
   0   7  12      178.66      223.38     48.82 o 
   1   7  12      124.29      192.35     53.77 o 
   2   7  12        6.13        7.43     34.68 o 
   3   7  12       37.73       36.28     38.47 o 
   4   7  12      110.88      115.84     51.00 o 
   5   7  12      258.13      239.27     62.22 o 
   6   7  12      929.63      986.65    117.59 o 
  -3   8  12       24.38       54.21     37.30 o 
  -2   8  12       51.35       51.44     38.47 o 
  -1   8  12       64.32      129.11     48.96 o 
   1   8  12       75.36       60.76     47.65 o 
   2   8  12      662.95      837.73     97.05 o 
   3   8  12      311.97      300.61     64.26 o 
   4   8  12       29.81       61.64     48.82 o 
   5   8  12       16.33        0.00     43.13 o 
   6   8  12      108.12      113.80     63.10 o 
  -2   9  12       16.15       37.89     35.26 o 
   1   9  12       75.00      118.32     54.79 o 
   2   9  12       72.71       76.65     47.94 o 
   3   9  12       13.93       38.47     42.40 o 
   4   9  12      765.02      910.58    109.87 o 
   5   9  12      283.83      322.91     73.00 o 
   1  10  12      142.97      195.26     62.66 o 
   2  10  12       19.10       20.69     48.09 o 
   3  10  12       25.37       16.76     53.48 o 
   4  10  12       74.92       64.70     53.77 o 
   5  10  12       45.66       67.32     54.64 o 
   1  11  12        2.54        0.00     52.90 o 
   2  11  12      140.58      120.22     62.08 o 
   3  11  12      246.66      320.58     78.10 o 
  -1  -3  13       45.24       57.12     46.63 o 
   0  -3  13        9.24       23.31     38.61 o 
   1  -3  13        1.48       34.24     29.14 o 
   2  -3  13      104.08       96.61     32.35 o 
   3  -3  13       34.09       76.06     28.85 o 
  -2  -2  13       21.74       47.65     48.09 o 
  -1  -2  13        1.93       12.68     39.78 o 
   0  -2  13       16.12       54.50     31.04 o 
   1  -2  13       30.33       17.34     30.60 o 
   2  -2  13      660.96      646.84     85.24 o 
   3  -2  13      777.66      688.80     90.34 o 
   4  -2  13      205.70      310.96     54.79 o 
  -2  -1  13       64.37       65.43     48.67 o 
  -1  -1  13       47.59      121.67     38.03 o 
   0  -1  13       41.66       51.44     35.12 o 
   1  -1  13      136.36      189.43     47.80 o 
   2  -1  13       14.65       32.79     28.41 o 
   3  -1  13      119.67      154.02     43.57 o 
   4  -1  13        0.57       63.68     34.39 o 
  -3   0  13       12.97       46.34     45.90 o 
  -2   0  13        0.73       48.67     33.08 o 
  -1   0  13       36.24       44.30     35.70 o 
   0   0  13      222.43      271.32     56.98 o 
   1   0  13     1232.66     1038.38    107.10 o 
   2   0  13      332.70      297.99     63.24 o 
   3   0  13       34.25       88.16     42.40 o 
   4   0  13       47.67      104.48     42.70 o 
   5   0  13      236.83      292.31     56.10 o 
  -3   1  13       10.79       47.65     32.93 o 
  -2   1  13       24.11       69.65     32.49 o 
  -1   1  13      229.67      270.45     56.98 o 
   0   1  13        3.08       33.66     32.49 o 
   1   1  13      144.49      200.80     51.58 o 
   2   1  13        0.96       23.58     23.96 o 
   3   1  13      208.40      204.10     38.25 o 
   4   1  13     1111.98     1098.42     78.68 o 
   5   1  13      200.16      263.26     43.72 o 
  -3   2  13        4.09       45.76     31.77 o 
  -2   2  13       66.55      101.42     35.99 o 
  -1   2  13      544.88      640.72     84.81 o 
   0   2  13      281.35      279.63     61.78 o 
   1   2  13        3.17       45.32     29.58 o 
   2   2  13        0.97       11.37     30.60 o 
   3   2  13      769.39      765.51     64.66 o 
   4   2  13     3604.50     3303.15    133.36 o 
   5   2  13     1708.77     1677.16     97.80 o 
   6   2  13      333.50      519.48     89.03 o 
  -3   3  13       31.41       69.22     25.94 o 
  -2   3  13       31.74       69.22     31.77 o 
  -1   3  13       61.59      101.86     39.49 o 
   0   3  13       40.91       34.39     31.91 o 
   1   3  13      130.02      135.66     42.99 o 
   2   3  13     1949.39     1925.24     97.35 o 
   3   3  13      907.49      941.69     70.36 o 
   4   3  13       59.87       60.29     29.20 o 
   5   3  13      222.97      237.37     65.72 o 
   6   3  13      145.91      187.25     66.59 o 
  -3   4  13      117.92      182.29     43.86 o 
  -2   4  13      111.90       84.22     38.91 o 
  -1   4  13       72.80      148.34     43.57 o 
   0   4  13       52.07       35.12     34.53 o 
   1   4  13      783.47      701.48     88.01 o 
   2   4  13     4732.48     4899.21    153.77 o 
   3   4  13     3770.71     3901.08    138.84 o 
   4   4  13      488.27      484.22     80.73 o 
   5   4  13       61.79       69.07     49.40 o 
   6   4  13        5.19       46.78     50.56 o 
  -3   5  13       30.47      120.22     40.80 o 
  -2   5  13       33.42      111.18     44.74 o 
  -1   5  13      121.72      164.37     47.65 o 
   0   5  13     1112.28     1177.54    110.89 o 
   1   5  13     1475.21     1437.50    119.49 o 
   2   5  13        0.02       26.18     26.84 o 
   3   5  13      413.93      458.86     76.50 o 
   4   5  13       97.94      123.42     51.88 o 
   5   5  13      567.88      552.70     89.62 o 
   6   5  13      251.84      319.41     76.79 o 
  -2   6  13       80.63      117.01     41.68 o 
  -1   6  13      309.78      369.68     67.18 o 
   0   6  13     1948.34     1898.54    139.45 o 
   1   6  13     3137.00     2887.23    166.41 o 
   2   6  13      400.72      447.20     74.90 o 
   3   6  13        0.52       23.31     37.74 o 
   4   6  13       11.66       34.97     40.22 o 
   5   6  13      402.63      423.89     81.89 o 
   6   6  13       51.69       68.20     54.94 o 
  -2   7  13      257.08      384.40     68.34 o 
  -1   7  13      774.39      828.84     96.61 o 
   0   7  13       63.55       76.21     41.38 o 
   2   7  13       46.94       44.44     40.36 o 
   3   7  13      506.96      549.21     83.93 o 
   4   7  13      825.59      866.29    106.96 o 
   5   7  13        6.86       55.08     50.71 o 
  -1   8  13      824.49      781.48     93.40 o 
   2   8  13       23.23       48.67     46.19 o 
   3   8  13      363.70      467.02     82.48 o 
   4   8  13      310.67      259.96     70.96 o 
   5   8  13       85.96       77.08     57.56 o 
   2   9  13      687.86      901.84    107.10 o 
   3   9  13      159.73      247.28     67.03 o 
   4   9  13        0.23        6.41     46.48 o 
   2  10  13      354.72      437.59     89.18 o 
   0  -1  14      262.91      304.26     57.85 o 
   1  -1  14      301.10      291.73     52.75 o 
   2  -1  14        9.02        2.19     36.72 o 
  -1   0  14      514.74      606.91     86.56 o 
   0   0  14      247.83      384.40     67.03 o 
   1   0  14        2.48       47.36     34.10 o 
   2   0  14       80.32      134.21     39.34 o 
   3   0  14      256.81      307.39     45.19 o 
  -1   1  14      425.25      426.37     70.09 o 
   0   1  14       21.15      105.50     37.59 o 
   1   1  14       63.16      109.58     38.18 o 
   2   1  14        5.53       70.53     34.10 o 
   3   1  14        4.76       10.74     28.19 o 
   4   1  14        0.60       22.77     24.64 o 
  -1   2  14        0.03        9.91     27.83 o 
   0   2  14        0.92       49.11     37.45 o 
   1   2  14       10.00      104.19     40.80 o 
   2   2  14       19.53       70.53     39.05 o 
   3   2  14       32.06       65.45     30.04 o 
   4   2  14        4.87       25.48     29.25 o 
  -1   3  14       18.41       64.99     34.68 o 
   0   3  14       12.49       35.26     36.72 o 
   1   3  14        0.31       31.04     37.16 o 
   2   3  14      100.44      122.40     41.97 o 
   3   3  14      156.39      196.84     37.28 o 
   4   3  14      127.28      157.80     38.46 o 
  -1   4  14       94.95      163.64     46.19 o 
   0   4  14      441.78      528.52     74.46 o 
   1   4  14      545.88      536.68     78.10 o 
   2   4  14       54.51       56.83     38.91 o 
   3   4  14       10.26       46.45     59.82 o 
   4   4  14      100.84      123.13     56.39 o 
  -1   5  14        0.05       48.96     37.01 o 
   0   5  14      220.22      297.99     57.85 o 
   1   5  14      454.13      480.72     72.57 o 
   2   5  14      128.71      126.77     48.82 o 
   3   5  14      185.60      205.75     64.26 o 
   4   5  14       27.34       82.04     53.77 o 
  -1   6  14      892.04      969.02    106.52 o 
   0   6  14      152.40      262.44     57.41 o 
   1   6  14       33.99       67.47     35.55 o 
   3   6  14      353.84      407.13     75.92 o 
   4   6  14       48.03       24.48     50.86 o 
   0   7  14      192.12      301.20     61.78 o 
   2   7  14       89.18       89.03     52.60 o 
   3   7  14       10.81        0.00     45.17 o 
   2   8  14      174.66      255.00     65.72 o 
                                                 
